# Supplementary material for: Apoptosis related genes mediated molecular subtypes depict the hallmarks of the tumor microenvironment and guide immunotherapy in bladder cancer
Source: BMC Med Genomics. 2023 Apr 28;16:88. doi: 10.1186/s12920-023-01525-8 (PMC10148450; doi:10.1186/s12920-023-01525-8)
Supplement: Supplementary file 1 — Additional file 1. Supplementary table 1. Clinical characteristics of the BLCA patients used in this study. [file 12920_2023_1525_MOESM1_ESM.xls]

Supplementary table 1: Clinical characteristics of the BLCA patients used in this study
Clinical characteristics	TCGA (N=407)	GSE13507 (N=165)	GSE31684 (N=93)	GSE32548 (N=130)	GSE32894 (N=224)	GSE48075 (N=73)
Age (years)
��60	107	46	19		46	13
>60	300	119	74		178	60
Gender
Male	298	135	68		163
Female	107	30	25		61
Grade
High	383
Low	21
Unknow	3
TNM stage
I	2
II	130
III	140
IV	133
Unknow	2
T
T0	1
T1	3				63
T2	119				43
T3	193
T4	58
TX	1
Unknow	32
M
M0	195
M1	11
MX	198
Unknow	3
N
N0	236
N1	46
N2	75
N3	8
NX	36
Unknow	6
