# Supplementary material for: Apoptosis related genes mediated molecular subtypes depict the hallmarks of the tumor microenvironment and guide immunotherapy in bladder cancer
Source: BMC Med Genomics. 2023 Apr 28;16:88. doi: 10.1186/s12920-023-01525-8 (PMC10148450; doi:10.1186/s12920-023-01525-8)
Supplement: Supplementary file 2 — Additional file 2. Supplementary table 2. List of 91 apoptosis related genes used in this study. [file 12920_2023_1525_MOESM2_ESM.xls]

Supplementary table 2. List of 91 apoptosis related genes  used in this study
ACVR1
ACVR1B
AKT1
AKT2
AKT3
ATM
ATR
BCL2
BCL2L1
BMPR1A
BMPR1B
CAPN1
CAPN10
CAPN11
CAPN12
CAPN13
CAPN14
CAPN2
CAPN3
CAPN5
CAPN6
CAPN7
CAPN8
CAPN9
CASP10
CASP12
CASP3
CASP6
CASP7
CASP8
CASP9
CHEK1
CHEK2
CHUK
EGFR
ERBB2
ERBB3
ERBB4
FGFR1
FGFR2
FGFR3
FGFR4
FLT1
FLT4
HRAS
IGF1R
IGF2R
IKBKB
IKBKG
INSR
KDR
KRAS
MAP2K1
MAP2K2
NFKB1
NFKB2
NGFR
NOS3
NRAS
NTRK1
NTRK2
NTRK3
PDGFRA
PDGFRB
PIK3C2A
PIK3C2B
PIK3C2G
PIK3C3
PIK3CA
PIK3CB
PIK3CD
PIK3CG
PIK3R1
PIK3R2
PIK3R3
PIK3R4
PIK3R5
RPS6KA1
RPS6KA2
RPS6KA3
RPS6KA6
TGFBR1
TGFBR2
TGFBR3
TP53
YWHAB
YWHAE
YWHAG
YWHAH
YWHAQ
YWHAZ
