# Supplementary material for: Apoptosis related genes mediated molecular subtypes depict the hallmarks of the tumor microenvironment and guide immunotherapy in bladder cancer
Source: BMC Med Genomics. 2023 Apr 28;16:88. doi: 10.1186/s12920-023-01525-8 (PMC10148450; doi:10.1186/s12920-023-01525-8)
Supplement: Supplementary file 3 — Additional file 3. Supplementary table 3. Differentially expressed apoptosis related genes between tumor and normal tissue inTCGA-BLCA dataset. [file 12920_2023_1525_MOESM3_ESM.xls]

Supplementary table 3. Differentially expressed apoptosis related genes between tumor and normal tissue in TCGA-BLCA dataset
gene	conMean	treatMean	logFC	pValue
NTRK3	0.536265707	0.038216875	-3.810666264	1.00E-11
CASP12	0.328880353	0.075653068	-2.12009233	2.49E-08
TGFBR3	19.0421093	4.899406638	-1.958514354	3.09E-09
PDGFRA	10.10897987	2.666000892	-1.92288825	1.10E-07
FGFR1	13.60272293	3.821948191	-1.831515346	1.14E-09
AKT3	7.584193228	2.551314133	-1.571755178	3.97E-06
RPS6KA2	9.267449218	3.269334342	-1.503175381	7.68E-10
BCL2	3.349403319	1.292886271	-1.373308735	5.55E-10
TGFBR2	41.4139753	17.88124304	-1.211670662	3.43E-08
CAPN14	1.413191471	0.620942274	-1.186425887	0.00197973
PIK3R1	8.998422886	4.977961754	-0.854117023	7.13E-05
NGFR	4.719009019	2.737894569	-0.785417037	2.93E-06
FGFR4	2.106089444	1.231810065	-0.773786886	0.119562492
BMPR1A	3.932924663	2.301882065	-0.772788631	0.458845382
NOS3	2.671425234	1.733369835	-0.624030137	0.00694257
KDR	4.67653082	3.067301355	-0.60846878	0.009995921
NTRK2	1.101924366	0.725168512	-0.603637016	1.17E-07
CASP9	5.856967382	4.042048231	-0.535067323	0.237221346
PDGFRB	18.4024731	13.15941975	-0.483803787	0.009832192
NFKB1	13.7152584	10.09799175	-0.441713399	0.001652336
PIK3R5	1.095563639	0.808074106	-0.439113781	0.034692078
PIK3C2A	5.563585638	4.147498548	-0.423773499	0.007143541
ATM	2.044370391	1.537258908	-0.411296435	0.001558187
PIK3CG	0.567391291	0.448027965	-0.340755221	0.016954472
ACVR1	8.491677969	7.217184683	-0.234613488	0.06142726
PIK3R3	6.111224529	5.309819894	-0.202798561	0.031407445
PIK3CD	3.314670636	2.943178156	-0.171490649	0.067464331
TGFBR1	9.159391441	8.152223459	-0.16805815	0.033884514
FLT1	3.6446143	3.266686173	-0.157938283	0.303095629
FGFR2	5.904430018	5.302466435	-0.155134213	0.012897525
RPS6KA3	7.564155256	6.8112345	-0.151262672	0.198248093
IGF1R	5.458062809	4.981681724	-0.131756145	0.105776914
PIK3C2G	0.121605018	0.112530214	-0.11189035	0.014158308
FLT4	1.204300833	1.116370715	-0.109379636	0.099373528
PIK3C3	2.128805784	1.996234605	-0.092763053	0.101737569
INSR	7.117704342	6.711860962	-0.084699177	0.090352489
PIK3CA	3.122089131	2.951189484	-0.081215171	0.334466249
CAPN8	4.426593826	4.22552221	-0.067067354	0.753674235
CAPN2	23.15336729	23.71175998	0.034380724	0.527162019
NFKB2	17.41896145	17.92580282	0.041379122	0.352877213
CAPN3	0.218350541	0.226071989	0.050136149	0.899360821
CAPN13	2.042046454	2.150832684	0.074879614	0.676307202
CAPN7	5.525816947	5.827575765	0.076708085	0.748626397
CHUK	3.115878682	3.296504025	0.08129778	0.814309103
IGF2R	8.482144701	9.24142353	0.123686004	0.982551217
PIK3R4	6.093104502	6.643098067	0.124678728	0.330670603
YWHAH	54.31168386	59.23408466	0.125164982	0.360817418
CAPN9	1.407689231	1.543036539	0.132443353	0.320355638
AKT2	8.108181549	9.294723711	0.197033589	0.315767942
KRAS	6.661128635	7.748742775	0.218195611	0.56895908
CAPN6	0.950689386	1.121096014	0.237863882	6.40E-07
AKT1	11.75893051	13.95331144	0.246850696	0.017488056
IKBKB	4.871886296	5.831775956	0.259454833	0.182793905
CASP7	9.479401235	11.4366443	0.270795964	0.135711771
CASP10	2.289650206	2.790141277	0.285210962	0.33733134
PIK3C2B	6.546827468	8.135032526	0.313352155	0.386345435
PIK3CB	3.858228859	4.877476044	0.338196064	0.16591437
YWHAG	52.7017152	66.83625786	0.342781044	0.006260451
CAPN11	0.207406416	0.26380261	0.346998311	0.864845043
IKBKG	1.410784697	1.859051831	0.398069162	0.005908138
MAP2K2	20.82378031	27.56966558	0.404849771	0.000451751
RPS6KA6	0.742600919	0.987564369	0.411287685	0.783463305
CAPN5	10.14671436	13.49528183	0.411442466	0.792244226
YWHAQ	83.72689296	112.6057348	1.427517309	0.0127603
YWHAB	90.45445321	122.1887365	0.433847866	0.000629761
TP53	15.31417306	21.17783499	0.467687644	0.030960714
ERBB4	0.081342921	0.115017302	0.499762206	0.111925885
ACVR1B	6.301797018	8.954174518	0.506797151	0.013748624
MAP2K1	11.12983637	15.89432022	1.514078933	4.54E-05
YWHAZ	103.5561071	150.3376966	0.537794167	0.006785466
CAPN1	45.20131906	67.23589051	0.572866675	0.001004939
CASP8	2.902705823	4.355324601	0.585381878	0.002551341
ATR	1.824830643	2.73876969	0.585765373	3.13E-05
CAPN10	1.90625715	2.917985673	0.614230051	4.76E-05
NTRK1	0.112800463	0.174712032	0.631205975	0.045311677
CASP3	11.17715204	17.54420898	0.650442268	7.25E-05
YWHAE	88.77703332	141.2686409	0.670182845	4.51E-06
HRAS	23.8771781	39.53218409	0.72739532	0.000271612
FGFR3	34.67320242	58.0109857	0.742505043	0.22391151
PIK3R2	0.252316999	0.427980294	0.762306965	0.000478286
NRAS	9.841209505	16.92527147	0.782271432	1.90E-05
RPS6KA1	5.791462103	11.58715441	1.000526791	1.95E-05
CHEK2	2.376815097	4.859941586	1.0319093	1.93E-07
BCL2L1	22.82655692	46.82325312	1.036511907	3.27E-07
EGFR	8.312634664	17.47661997	1.072048478	0.001375437
ERBB3	11.87203934	25.22053437	1.087031066	0.866340868
CASP6	6.256514	14.25385486	1.187921193	4.89E-09
CAPN12	0.307648789	0.843135356	1.454479945	0.000145946
ERBB2	23.01796894	63.97689074	1.474790341	0.003171344
BMPR1B	0.158105525	0.466427377	1.560764685	0.635103655
CHEK1	1.228571173	3.926373342	1.676215921	2.85E-09
