# Supplementary material for: Apoptosis related genes mediated molecular subtypes depict the hallmarks of the tumor microenvironment and guide immunotherapy in bladder cancer
Source: BMC Med Genomics. 2023 Apr 28;16:88. doi: 10.1186/s12920-023-01525-8 (PMC10148450; doi:10.1186/s12920-023-01525-8)
Supplement: Supplementary file 4 — Additional file 4. Supplementary table 4. The results of the univariate Cox regression analysis between gene expression and OS inTCGA-BLCA dataset. [file 12920_2023_1525_MOESM4_ESM.xls]

Supplementary table 4. The results of the univariate Cox regression analysis between gene expression and OS in TCGA-BLCA dataset
id	HR	HR.95L	HR.95H	pvalue
IKBKB	0.56277247	0.426404278	0.742752521	4.90E-05
CAPN10	0.568536314	0.387122032	0.8349655	0.003979522
CASP9	0.636712251	0.473288561	0.856565157	0.002854195
CASP6	0.665667796	0.516879635	0.857285884	0.001616288
RPS6KA1	0.691157593	0.552329699	0.864879835	0.001242803
CASP8	0.745309616	0.572696715	0.969948681	0.02874488
CASP10	0.793344336	0.64275851	0.979209494	0.031115241
PIK3C2B	0.816373492	0.702230805	0.94906927	0.008285074
CAPN8	0.868948578	0.780921864	0.9668978	0.009946686
CAPN5	0.87819561	0.793596972	0.971812591	0.011963947
CAPN14	0.743963277	0.0.531010637466958	0.0.953005087239511	0.020566667
FGFR1	1.196304365	1.059210391	1.35114246	0.003898318
EGFR	1.203153909	1.092793466	1.324659575	0.000164751
NTRK2	1.212118237	1.021916761	1.437720444	0.027181042
TGFBR1	1.21354318	1.012014746	1.455203153	0.0367201
PDGFRB	1.221882474	1.085242758	1.375726093	0.000926434
CAPN2	1.261832201	1.076515926	1.479049651	0.004107802
YWHAQ	1.278075236	1.029599435	1.58651632	0.026120111
PDGFRA	1.287230192	1.106182828	1.497909319	0.001095254
ACVR1	1.368421634	1.072425176	1.746115077	0.011661117
IGF2R	1.469143432	1.15275998	1.872360648	0.001878217
MAP2K1	1.531773636	1.116943819	2.10067009	0.008137833
PIK3C3	1.572030214	1.096762279	2.253249441	0.013785318
