# Supplementary material for: Apoptosis related genes mediated molecular subtypes depict the hallmarks of the tumor microenvironment and guide immunotherapy in bladder cancer
Source: BMC Med Genomics. 2023 Apr 28;16:88. doi: 10.1186/s12920-023-01525-8 (PMC10148450; doi:10.1186/s12920-023-01525-8)
Supplement: Supplementary file 5 — Additional file 5. Supplementary table 5. List of 2859 ARGs phenotype-related prognostic genes used in this study. [file 12920_2023_1525_MOESM5_ESM.xls]

Supplementary table 5. List of 2859 ARGs phenotype-related prognostic genes used in this study
EGFR
DSC2
ANLN
ANXA2
IL1RAP
RGS20
DSP
MAP2K1
ANXA1
KLC3
IPPK
ENO1
PLS3
MCFD2
CAV2
HES2
LDHA
CCNYL1
CKAP2L
SERPINB2
YWHAQ
PANX1
NUP205
FGFBP1
S100A10
NUP155
RASAL2
CD109
SERPINB7
EHBP1
DSG3
KRT6B
ATAD2
KRT14
KIF23
CKAP5
BNC1
TNFRSF12A
SRXN1
FGD6
SFN
PLK2
ITGB8
ENDOD1
CCNA2
CPA4
PTHLH
BACH1
AGTRAP
NPC1
BCAP29
MYO1E
PKMYT1
ANXA3
BARX2
CSE1L
YWHAG
TTC7A
RHCG
PRC1
TRIP13
INCENP
SPRR1B
PTPN14
DEPDC1
SRD5A1
EIF4A3
GNA12
PTPN12
SLC31A2
FAM83D
SLC25A43
AGPS
PSPH
PPP1R14C
AURKA
LRRC8A
TUBA1C
CENPE
GNAI3
DERA
SRP72
RRM1
DUSP14
ADAM17
MRPS17
MELK
ASPM
CENPN
SOX9
CHEK1
HMMR
SMC2
RIN2
CCNB1
E2F7
ECT2
MCM4
NEIL3
ZBED2
SLC7A5
ZFP91
KDELR2
SLC7A1
MASTL
NDRG1
AHNAK
CEP55
ITGB1
DIAPH3
CAPN2
PI3
WDHD1
CAPN5
NUP153
CDCA2
CENPI
CLCF1
EMP1
BICD2
CDCA5
ACOT7
SEC61G
PUS7
CDCA4
FOSL1
LRRC42
TRIB3
RRM2
ATP1A1
FIGNL1
TGM1
PRR11
RALA
MYO1B
NCAPD2
PAQR4
PTGFRN
TPX2
KLK6
PLAU
CKS1B
POLR3G
FER
TAF13
HSPA4L
RACGAP1
SLC3A2
FAM3B
KIF14
MORC4
OSMR
SERPINB9
PLK4
TMEM45A
ADAM9
UBQLN1
BTBD16
SCEL
DENND1A
SMC4
KIF2A
KLK7
KIF4A
S100A16
MSH6
NCAPG
ATP2A2
MALL
XG
PSMB2
EXO1
UBC
TUBA1B
CDKN3
MCM10
TRIO
RTKN
PSMD14
CCNB2
COMMD2
SERPINB13
BMP2K
CORO1C
B3GALNT2
CENPA
LMNB2
ADIPOR2
TTK
KRT16
CIRBP
PSMC2
RBL1
PDIA6
NOTCH2
BUB1
STX19
BAG3
PDZD8
STK3
SH2D5
AMD1
GTPBP4
STIL
LRRC59
DTL
USP1
DCLRE1B
COLQ
KCTD9
CCNE2
CDCA8
VKORC1L1
PVR
HSF2BP
TTLL3
CSTF2
KIF2C
SURF4
TTC26
COPB2
SENP5
SVIL
TEAD4
CALU
FANCE
FOXN2
ADM
ZW10
TK1
S100A7
PLAUR
NFIL3
CENPQ
NUP188
MTHFD2
CENPL
TFAP2C
RTTN
LAMP2
PGM3
PLK1
HAT1
CRYGS
CYFIP2
IQGAP1
TCP11L1
KLK8
SBSN
PSMD2
SYNE2
VSNL1
NDE1
TCF19
RCE1
SOX7
GATAD2A
VSIG2
PHLDA1
PRPF4
ARHGAP21
FOXM1
MYO5A
KLK5
TEX2
PPFIBP2
HDGF
IGF2BP3
SEC14L2
ZFP64
KIF11
EPHB4
MAD2L1
ABCA12
RAD51AP1
BUB1B
IL22RA1
ICA1
TPI1
OIP5
IL20RB
LRP8
DIP2B
SLC9A3R1
LUC7L
OGDH
PRNP
NAB1
PSMD1
CDK6
PTP4A1
ARHGAP11A
KLF10
CAD
SPC25
POLE2
RNF26
PSMC1
CDC20
SPINK1
KRT5
HMGA2
PTTG1
PPP3R1
C6orf89
JOSD1
EREG
MYO10
ATF7IP2
CDA
MCM6
S100A8
ELK3
RFC3
GCLM
NOD2
EIF2AK2
PPP1R9A
SAV1
IMPAD1
IGF2BP2
SSR1
PLOD1
TM4SF1
MTMR2
HDLBP
SULT2B1
S100A9
ADCY7
EXT1
CDC25B
DEPDC7
SERPINB4
WNT7A
NDST1
UHRF1
NUP98
ACOT9
KIF20A
XPO5
FEN1
PRKDC
KLHL21
LDLR
CD3EAP
SUMO3
TBX2
MAPKAP1
SQLE
SLAIN1
F3
NEK2
SLC12A8
TPM3
B3GNT4
GSPT1
PPFIBP1
PGM1
FANCC
CENPO
TFRC
ZNF281
RPA3
ECE1
SLC39A8
TREM1
PSCA
WWTR1
DSE
CAV1
CKS2
TIPIN
CKAP2
SLC25A15
MKI67
CDC42EP1
HMGCS2
SUMF2
TBX3
BRMS1L
NUSAP1
CDCA7
C15orf48
SPHK1
DEPDC1B
SLC31A1
RBM6
KIFC1
DEK
PELO
OTX1
RBM28
GAPVD1
GINS4
LOX
PRDX1
GNPNAT1
STAG1
SHC1
ALOX5
MTBP
EXOC5
ERC1
KIAA0895
BRI3BP
RAD54L
ST3GAL5
SLC12A6
TOP2A
DDX10
CUL1
ZWILCH
ME1
SPTBN2
GANAB
SNX8
OGFRL1
CHAF1B
KPNA2
AMT
ATP2A3
FMNL2
PTPN1
ADA
MUC16
TESC
MAP4
NADSYN1
ABCF2
CYP26B1
SNX24
CYP4F12
BCAS1
GOLT1B
WDR76
KLK10
RPA1
PRSS8
AK2
NRBP1
NDC80
CANT1
EHD1
SIGIRR
DHCR24
MFHAS1
MCM2
WWC3
TMEM104
FBP1
STAU1
NCAPD3
ECHDC2
TUBB6
MEF2A
PSAT1
PBK
EIF4G1
MT1X
BIRC5
DSC3
UBE2T
HOMER2
CLPTM1L
MPP3
PCSK9
PRDX4
MTHFD1L
SERPINB3
SLC44A4
CDC25A
COPS3
RSRC1
SERPINE1
GPRIN1
ITGB5
GFOD1
BCL2L12
LIPG
DHRS2
PPP2CB
OSBPL7
TGFBR3
PWP1
FBXO5
ADAMTSL4
SLC39A1
CDK5R1
PSME4
POLQ
CD82
SAMD8
TBX1
PHF19
MCL1
CENPK
TGFBI
C9orf40
CENPF
C10orf67
SNAI2
BAIAP2
MPZL1
POLE3
AHCY
DISP1
B4GALT5
DEGS1
SLC2A4RG
TMPRSS11D
SH3BP4
ARCN1
CLCC1
CDK2
IER3
DPH3
CXCL1
ARHGEF4
CDT1
TYMS
RAB15
CCT5
ATP1B3
ATOH8
PPME1
GALNT6
RRBP1
NPDC1
DONSON
ZNF10
FN1
BTG3
CBX7
CDCA3
ACTN1
LMNA
SEC24D
SLC39A14
RFC4
RPS6KA4
NETO2
KBTBD2
NMU
MTHFD1
PCNA
CEP72
LETM2
IRAK1
LATS2
SSRP1
NUDT5
WDR4
STIP1
SEC23A
SHCBP1
RBPMS
WDR62
FGD4
KPNB1
FJX1
TLE2
KSR1
GPR160
DNMT1
TULP3
LRIG3
TPM4
PLA2G6
ASF1B
SEMA4F
C12orf54
SOCS6
BRCA1
NDUFA3
POLA2
ERN2
NRIP1
HPSE
EIF2B2
PCDH7
MMP14
ACBD4
SND1
RHBDF2
PLOD2
EHD2
GPR37
PANK2
CEBPB
FSCN1
HEXB
ABCF1
SLC6A9
MPHOSPH9
RNF141
USP25
EIF4EBP1
UBE2C
BCAR1
NXN
GRPEL2
HSP90B1
TSPAN5
TMPO
FBN2
FOXD1
PRDM1
GINS2
HSP90AB1
RALGPS1
TNNT1
TMEM17
TMLHE
CHKB
ESCO2
QKI
DOLK
SPP1
SLC1A3
CDC6
ESPN
RUNX2
PAQR5
CRTAC1
DCBLD1
G3BP1
KRT1
PFDN5
C16orf70
ARL13B
PSMD11
CXCL5
PSMB5
C1orf112
LMNB1
CNFN
ADHFE1
CLDN5
SH3GLB2
YEATS2
MSH2
ME3
NUDCD3
SEC31B
YPEL3
SFI1
RFC2
THYN1
SBNO2
HOXB3
DUSP10
DNAJC9
C5orf34
STK17B
FADD
IMPA2
GSK3B
FKBP9
PRPS1
ACOXL
MZF1
EME1
A2ML1
CHCHD3
TMEM163
PRIM1
BMP5
DNTTIP2
FAM3D
ARPC1A
AURKB
IDUA
IL13RA1
ALOXE3
SMAD6
HSPA14
PIGK
TPD52L1
DOCK5
HMBS
SLCO1B3
GCC1
TUBAL3
MLF1
ARSJ
TMEM109
RAD21
MND1
AP1S3
KLK13
ZNF692
ADCY3
EXT2
RAD51
DNAJB9
HYOU1
GPX2
UBE2Z
CTNNBIP1
ABL2
ODF2
SLC7A6
CLIC4
COL12A1
SCRN2
CRLF3
VEGFC
PGM2
ZIC2
LDLRAP1
KIF15
TUBGCP6
SNRPB
IMMT
RECQL
PTPN21
SGPP1
RRAGC
SCD
TFAP2A
RRP15
MRPL37
HOXB5
SRGAP2
HKDC1
TNFAIP6
EFNB2
LYPD6
IPO9
TYRO3
SPRR2G
SIRPA
ESPL1
SF3B2
ACTB
YWHAH
PPP2R2C
HBEGF
CHSY1
PSRC1
PTPRZ1
TXNRD1
MT2A
IDI1
MALT1
SLC7A11
TIMELESS
ITM2C
ZNF540
IMPDH1
DSG1
OSBPL8
MED6
PRMT5
RFWD3
SRPK1
TMEM38B
MAGI3
SEC31A
INTS7
INTS5
JARID2
TRIM52
SEC22C
ARHGAP29
FABP6
HMGCR
CNTNAP3
PPFIA1
NRG1
PHF13
SH3GL3
PLEKHA6
TNC
SNRPC
PICK1
HMGCS1
EPHB3
SPATA20
G3BP2
ANP32B
PRPF18
STC1
VRK1
SNRPB2
PYGB
RPN1
TRPT1
ELK1
AVEN
CLEC5A
LIMK1
RBAK
DNAJC4
IPO11
DCTN1
UPK1A
KIF1B
FAF1
TUBB
PPP2R5D
KREMEN2
KATNAL1
CACNA1I
GAS2L1
E2F2
ZNF513
ECM1
USP39
BHMT
ZFP2
OLFML2A
MAP3K9
ALDH1A3
NCF2
TRIM65
TRAK1
PPM1G
CXCL6
NEK6
CD99
CDKN2B
CCDC130
YIF1A
NAB2
BTBD10
C19orf18
HTRA2
NRM
SLC14A1
MRTO4
ACTN4
EIF2S1
BMP1
KRT9
NME5
DNAJC5
TAF5
TALDO1
ITIH4
MMP3
CTSZ
NAV2
ANKRD10
VILL
UAP1
TPD52L2
UPK2
AP2S1
RAB11FIP5
SPAG5
WNK1
OVGP1
KATNA1
DECR1
KDELR3
FBXO32
SETMAR
IL27RA
ZSCAN16
PIGZ
MYH10
TROAP
S100A12
GNG4
COL7A1
RTN3
PLXNA1
MAFG
MGMT
DDIT4
CASQ1
ADAM19
GAPDH
SH3KBP1
RHOC
CLTC
ORMDL3
TTLL5
KLHL3
MSN
ELOVL5
CKAP4
DSC1
NUF2
LMO7
PFKFB4
SULT1A1
PLA2G2F
NR3C1
KRT78
FCGR2A
LIN52
CBR3
ATF6
TDO2
ABTB1
TSNAXIP1
TPST1
ZNF446
LDLRAD3
SAC3D1
ACP6
PCMT1
CDK4
FANCB
CDC25C
KITLG
KLK12
RPL14
SLC25A25
PLAC9
PHEX
HOXD11
SNRPN
DAPK1
DDX19A
MOGAT2
C1QTNF6
NRP1
IGF2R
TMPRSS13
PSMC3
RHPN1
NIPA1
BARD1
NUDT1
SNX10
TAF4B
LRRC49
POPDC3
SLC41A2
CCDC134
SF3B3
RNGTT
SERPINA1
GALNT5
SPRR3
SUPT16H
DPP4
SPOCD1
PHGDH
CYB5A
PSMC3IP
SH2B1
SETD3
PPP1R14A
UPP1
ZCCHC9
DYNC1LI1
RAP2A
RNF24
RPN2
PRDX6
MYH9
RPL3
CACNA1D
TOPBP1
CYP2C8
CLIC6
KRT75
EMX2
BRCA2
VAPB
SPRR2B
ANXA5
KLF15
FOXA1
ZWINT
NT5DC3
FSTL3
GPR68
NPEPL1
MME
CAPN9
PLCD3
ASTN2
TKT
SLC28A3
PFN4
PDIA4
SLC30A4
ITFG1
LGALS1
GMFG
BTG2
NUP93
METTL7A
ACACA
GGH
PIK3C2B
RNASEH2A
HMGB2
CDK5RAP3
KRT81
NEBL
C6orf15
MST1
FOXE1
PGPEP1
PACRG
ZNF580
PMM2
KNTC1
SLC25A13
POLD1
DDN
SLIT3
FKBP14
ARL4C
KLHL5
VDAC2
CARM1
DSN1
PTBP1
GEMIN8
JUN
MED8
NPNT
PSMB6
MDH2
CHST3
CLIC3
ZBTB5
SARM1
P2RY6
SLC5A6
CAPS
SHMT1
TNFRSF14
P4HB
ACAT1
PDZD2
HOXB6
CNN3
ADAM15
LSS
LRRC58
AOC2
SLC2A12
BCL2L13
MMP11
LHX1
MLF2
C18orf54
PIGS
TMCO3
EPSTI1
KPNA3
SLPI
EXOSC10
SAMD4A
LY6G5C
ACVR1
ATP1A4
KRT4
SCNN1G
HM13
FRAT1
FAAH
B4GALT2
CALML3
SMOX
RP2
HOXB8
RBM5
POLR2B
RAPGEF1
HIGD2A
PPARG
STAT3
SULF2
RANBP1
UTP6
WDFY2
LCE3D
UBE2D3
FASTKD5
MRPL11
SAMD10
SNCG
DDHD2
FST
INMT
CD276
FBXW2
TGM2
MPP6
DUSP16
TUBG1
ZMYND19
MYLIP
ACLY
ARL4A
VIPR1
ID2
UCP2
TOP3A
EZH2
CORO6
SLC39A2
ADCY9
LRP5L
TRIM47
USP5
CST6
DNER
PDPK1
HERC5
MAZ
SAE1
TGFBR1
RAB23
XRCC3
CXCL2
MRPL44
HSD17B2
SORL1
BRD7
UCN2
PFN1
CDC42EP5
DNAJB4
CPNE8
UBAP2
SLC22A15
FUT11
GNB4
TMC4
MRPS25
ADAR
ASCC2
GAST
GTF3C3
DHTKD1
MED19
MTX1
TEX10
DHX15
CFL1
ID4
PHF20
CDC7
SKI
DLEU1
SCRN1
SNTB2
RAPGEFL1
PATZ1
ARHGEF6
SH3GL1
HAS2
BRMS1
LACTB
VPS25
EPN1
STEAP4
DYRK3
XPO6
HYAL3
DCBLD2
PLEKHF2
ADAMTSL2
RRAD
SPIRE2
RAE1
ATAD3A
PTPRM
THBS1
DDB1
RHBDD1
RABEP2
XKR6
COL5A2
GPRC5C
ABHD14B
MDC1
NDFIP2
PITPNM2
ZFHX2
STOML2
CYP4B1
TIGD2
CRNN
AFAP1L1
SLC12A2
SNX6
FKBP5
FN3KRP
TNFAIP2
MT1G
LIPE
FGD5
NR2F1
RBMS2
NKIRAS1
GRB2
SLCO3A1
PRSS3
B4GALNT1
PRKCI
HSPG2
WDR34
FHIT
MAP4K4
HSPA6
PDE7B
NUCB2
SOX17
GTSE1
FCF1
SLC25A42
SAFB2
SLC1A5
MAN1B1
ARHGEF10L
CTNNBL1
NRXN3
DNAJB11
CMTM1
TP53INP1
BLM
TMEM87B
ALDH1L2
NRP2
CAP2
MLLT11
FAM126B
CTSB
FANCA
TMC7
MAPKBP1
FAP
CYP3A5
LRMP
GOSR2
PLEKHH1
ELOVL4
DHCR7
HSPA5
DPM2
INA
RHOA
FRMD4B
APOBEC3B
COL10A1
ASPSCR1
NPHP4
DKK1
TRABD
BCORL1
FZD5
SLC36A4
PGM2L1
TNFAIP8
SLITRK6
IFIT1
TRAM2
TPP1
CLEC7A
U2AF1L4
ALG3
CDCA7L
PPP2R5B
NOL3
G6PD
TTYH3
GATA3
ZNF622
ERCC5
ARID3A
MCM5
ABCB9
FDPS
RAD23A
APP
ZNF439
FARS2
SLC5A1
GNB1
USP53
KLKB1
NFE2L1
TRAF2
AGPAT5
EPS8L3
PRTFDC1
HOXB4
SPTBN1
SOCS7
CD96
ANKS3
PLEKHM2
ATXN1
NAPSA
SLC4A2
CPNE3
NFE2L2
CCDC43
RAB31
MACF1
SYT17
DENND1B
TMED9
DUSP3
CARD11
ACSS2
POFUT1
EIF2AK1
LCP1
RPL15
DNAH17
GUF1
ZCWPW1
HSH2D
SLC29A3
SRPRB
RFK
PNLIPRP3
S100A5
NME3
MAP2
AQP9
OFD1
DUSP28
TMPRSS2
PPRC1
SLC38A1
FANCG
LRFN4
RRP12
ADRM1
PEX11G
GLCE
F2R
ILF2
CEP152
TANK
GABRP
GTF2F2
HOXD10
SESN2
GPD1L
PAEP
C15orf39
MAFB
ZNF333
IL7R
PARP2
SHMT2
KCNK7
SEC61A1
GLIPR1
NUDT3
BCAT1
PPP2R3A
GAS2L3
FAM104B
MFAP2
PODNL1
UBTD1
HMGN4
HP1BP3
ZNF224
SKAP1
PRSS27
KIAA0040
TEKT5
KPNA6
ALOX5AP
SENP7
ESCO1
LTBP1
AGER
ZNF552
CCDC84
LAMA1
TSPAN12
CALR
LGALS4
MCM7
TRIM5
CHPF
EFTUD2
EBP
SPIRE1
ZNF469
CCDC24
MTAP
FRY
OXCT1
MARVELD2
GDPD2
DRAP1
MFAP4
EHHADH
EPHB6
STC2
RABEPK
IPO13
FOXJ2
SLC25A38
PRR15
APOL6
SNAP91
PALM
MSLN
SLC6A14
WFDC12
CSAD
SATB1
TPK1
INTS1
COL5A3
DAD1
KIF3B
ZRANB1
RPTN
TNPO3
SLC35B1
NXPH4
COX4I1
STARD4
SERTAD4
GRWD1
GNB2
PRDM10
CTNNAL1
NPAS2
SLC7A4
ST3GAL4
MMD
ADAM12
MAPK10
SEMA6A
SIDT1
SULT1A2
DHX8
AFF4
TFPI2
FLNA
ARMC1
PITRM1
IFI6
GRASP
GAL
SLC44A3
SAMD4B
BCAT2
MSX2
ABCA9
SCAP
C3AR1
LDB2
CDH26
TCF7L1
POLDIP2
OSBPL10
FGD1
ADAMTS2
HS3ST3A1
ARL16
DEGS2
PTMS
TEX261
IL11
SLC39A7
ZNF266
MAP6D1
NCKIPSD
COX7A1
CARD6
AP2B1
SGPP2
MAD1L1
HSD3B7
JMJD6
COPZ1
CNTN3
CBY1
VTCN1
CNTD2
TSGA10
MUSK
ABAT
A2M
HOXD13
SLC26A6
NR2F6
LY6E
RHOT2
TRAF5
EXTL3
B3GALNT1
PGD
ZNF493
GULP1
CMTM6
ERAL1
WNT11
PLCE1
LRCH1
PINX1
TRIM31
RHBG
RASL12
NICN1
TNFAIP8L1
NSUN6
ABCC3
MT1H
GMIP
ALKBH5
PSMD12
BDKRB1
HEG1
FZD3
SRP68
PGF
LMBR1L
TUBGCP5
PEA15
NTN1
REPIN1
TBC1D16
FHOD1
MORF4L1
PTPRR
ST3GAL6
RPS6KA3
PAQR6
ZNF792
REM2
TRIM8
TMEM25
PNMA1
GTF2IRD2
FCHSD1
ITPKC
CLDN15
NME1
CDKN2D
GLI3
IFITM3
SCRN3
ISCU
ID3
LRRC15
ZNF226
ATP6V1B2
RASSF8
IGFL2
SLC11A1
ZC3HC1
NDUFS1
ACP5
PHF6
TSPAN6
ELK4
RNF40
TXNIP
KCNQ1
FNDC4
MARS2
ZNF600
CARHSP1
GPSM3
CDKAL1
GPR161
AFAP1L2
CTSE
STK39
NUP62
RPS23
SPINK5
UPK3A
PDGFB
F10
BDH2
NSUN3
KRT24
PPIC
RNF128
ABCC5
TRIOBP
TOMM20
SRM
MAP4K2
RIC3
MANEA
IGFBP4
MIER1
ZNF253
EBF1
ZNF512
ABCA4
ICA1L
PREB
POLE
PCNP
TNFSF9
PTPRN2
SCAMP3
HCFC2
EGR1
TFE3
SERGEF
CTSA
TMED1
MYOZ3
TOM1
FLCN
KRT23
PPP1R3C
POLR3F
DNAJA3
NOG
TMEM119
UBE2W
PTK7
ZNF688
SPTBN5
ATP13A2
ACAA1
APBB2
GJA4
USP13
SCAMP5
TUBB3
SLC9A2
C11orf24
FBXO3
IFNGR1
IFT140
SOCS1
SLC6A11
ZNF222
SEC24B
PAPPA
PARVB
ACVR2A
NUP85
LEMD1
PRPF19
FMO1
TDRD1
OSR2
NAP1L3
TMEM100
GTF3C1
KHK
ITGA4
TMEM106C
MMEL1
SGTB
ZNF407
COL27A1
SLC1A4
BUD31
MAD2L2
KIAA2026
ZNF160
HSPA12B
ZNF444
CALML5
PRPF38A
CDK5RAP2
IFI27
YIF1B
CD300A
SLC19A3
IFITM1
TBC1D1
LRFN2
UBE2Q2
SAP18
SYT15
ENPEP
OSBPL6
ZNF91
CDH1
CCL8
SLC26A8
TFB2M
NID1
DNTTIP1
SLC4A3
MXRA5
ACAT2
CHST10
SAMD13
LGR4
OCEL1
ZNF365
DYM
ZMAT1
GRHPR
PPT1
ZNF800
ARPC5
SCYL1
SPTAN1
RHOJ
CTH
CCDC77
DAGLA
GFPT2
HIPK2
FBXW4
CLDN11
GGA1
ZNF83
ZNF334
RPL32
BLZF1
RECQL4
LSM2
ADAMTS13
MCC
ZNF660
GJA1
POLR2G
HCK
ZNF43
THAP6
GPNMB
CREB1
WNT4
TMBIM4
NIF3L1
SMCHD1
RAB17
MRPL51
ST3GAL2
ST6GALNAC4
FUCA1
ZNF620
FBXW5
TFF1
WFDC13
SLC6A6
TCEAL2
NUCKS1
SEC63
MTIF3
ST6GALNAC3
ARRDC2
OGT
VPS37C
MGST2
TPM1
IRAK2
CENPJ
SP100
CLN6
SMARCAD1
SLC25A39
EIF5
CCL17
FCGR3B
SACS
CTR9
ENPP4
ENY2
AATF
EHF
ADRA2A
LRRC1
RNASET2
FBXW9
PITX1
CASP9
S100PBP
NRIP3
CD14
NPHS2
ZNF668
KLF3
ALKBH7
EDC3
SRGN
SOCS3
RAB11FIP1
PTPRF
CA12
NOC2L
SEC61B
SPTLC2
FCER1G
DNAH1
STX2
PTER
MAGI1
CDK10
ITGA10
GARNL3
TNFRSF11A
RPS6
MYO1D
DDX27
MLPH
FANCD2
RUVBL2
PCBD1
SDHD
GGT6
ANKRD22
PTX3
SOSTDC1
MMP13
AKR1B1
MTA2
FARSA
PTPN6
TSPAN9
GATA2
KBTBD4
AKR7A2
RPAIN
WDR55
ELAC2
THBS2
TMEM50B
SLFN11
BFAR
BAX
DNM1
TLR6
RPS9
GLG1
MTRF1
COX5B
CTHRC1
SULF1
MMP9
SLC2A9
SCCPDH
PAX6
NKTR
WDR6
ALKBH2
PEF1
HOXC8
BCAM
SRGAP1
OSM
AFAP1
AXL
TMSB10
PDLIM4
PELI3
ANXA10
TIMP3
TRIM36
STXBP3
TNK2
DNAJA4
SALL4
RNF20
PDGFA
ZFP3
PLEKHA4
SH3PXD2B
TNIP3
DYNC1H1
NQO2
BMP3
SLC25A27
WDR41
EFEMP1
CCNL2
C14orf28
GALK1
CD163
REM1
HNMT
HK3
KDELR1
KIFAP3
AKT3
UBQLN2
C12orf60
DAGLB
SERPINH1
CCNA1
CBR4
ZYX
FXYD5
CPT1A
ZNF626
TMEM51
DPEP2
ASB12
SLC16A8
NFE2
FKBP10
SPSB1
THOP1
TRAPPC2
OSBPL2
BCKDK
UAP1L1
ST3GAL1
NSUN7
PHC2
AADACL2
ZNF195
SPATA6
MOAP1
PALLD
S100A6
MAOA
TRIM2
TUBG2
RANGAP1
ZNF564
ITGA5
VEZT
MAPK8IP3
RASSF1
GTPBP10
NGEF
PLEKHH3
HAVCR2
MAPK3
SH3RF1
RUNX3
PRR16
SCMH1
ZNF662
SNAI3
SEC14L1
TNNI2
ST8SIA4
CENPM
CLDN23
VPS54
GLIS3
DNAJB14
CNTNAP2
DACH2
SLC23A2
ZFAND1
FBLN5
ENPP5
ZNF654
TACSTD2
SLC5A7
ZNF432
RPL19
IKBKB
MSR1
BATF
HAPLN3
NFYA
SLC2A3
PREP
MUC4
ACSBG1
TLE3
C20orf96
GGPS1
TTLL7
TFAP4
MAP3K4
SMAD9
RYK
BPTF
DHX38
CLINT1
ZHX1
CTF1
ZNF326
UST
SHROOM1
AUH
MNS1
CRIPT
ATG7
TBC1D7
ARMCX4
RBM11
ACVRL1
OTUB2
SEMA7A
PAPSS2
NCAPH2
VMO1
RUNX1T1
CASP8
TJP3
LNX1
TRAIP
SUOX
PKN3
RAD54B
SHC4
NEU1
COL14A1
DCTN3
SLC35B4
CD70
PLXNB1
CHN2
UNC50
CFL2
SMPD2
CALB2
WDR45
MEST
GOLT1A
KSR2
PDLIM7
CUEDC1
RILP
CHMP2A
TPR
NPLOC4
LILRA5
CNTD1
TAGLN3
BRI3
DYNLRB2
SSH2
SSH3
NUAK1
IRF2
MAPK8IP2
NOTCH4
TST
TBC1D10A
COPZ2
SLC13A5
SERPINE2
NANS
PIGA
SNCA
HSD17B1
MN1
ZNF708
RCHY1
SAP30
CCDC90B
EVX1
SLC22A5
GAS2
SDF4
ZDHHC14
MAPKAPK2
C1QC
COL9A2
CYP4V2
ATP12A
FCN1
AGTPBP1
NOL9
ID1
CPXM2
CEP250
ZNF211
C5AR1
MAP3K6
FTL
LRCH2
AZGP1
STOM
LGALS9
YIPF2
CLK1
NLGN2
TIMM10
GTF2B
CPS1
S100A4
AGR2
OXGR1
TNFRSF19
S100P
ZC3H12B
SHQ1
DENND2A
CDC40
FMNL3
BHLHB9
MRRF
DVL2
ABHD5
FRYL
RGS4
CYB5R3
ANGPTL4
GRHL2
HTRA3
CHAC1
CAPN13
VAPA
CYP4F8
KCTD20
ACBD5
MPPED2
PLOD3
C1QB
NID2
ZHX3
GRP
TSPAN15
CLEC2D
RPL37A
MRPL43
ADAMTS4
KLF13
MSX1
C1R
IDH2
HEY2
VPS35
PCDHGA3
KRT7
BDKRB2
SOX18
EFNB1
MLLT6
SWAP70
HS6ST1
NUBPL
CLTB
PCF11
SEMA3A
LONRF3
NCOA2
PAQR8
SH2B3
ZNF182
SLC15A3
LMOD1
REG4
COMT
PTRH1
CEP164
GREM1
GTDC1
CST3
PLAGL1
LTB4R
ITPKA
LAMC1
AIFM3
EXOC1
RCC2
INPP5D
HERC2
PYCR1
DDX17
NFIC
FSTL1
COL11A1
SLC7A7
PI15
AKNA
GMPPA
ZNF207
CNIH2
MRPL18
FASN
CTPS2
VWF
XRN1
CD36
MAPK13
ZNF302
GTF2E2
CYP4Z1
PNMA2
MCM8
HMOX1
EGFL7
DAB2IP
COMTD1
SLC24A3
IFT122
EPHX2
FOXRED2
UCP3
ARHGAP6
SNTG1
COX7C
C2orf15
MRC2
ZNF33A
FHL5
HSPB6
NR1H3
UNC5CL
HEXIM1
NFIX
VSIG4
DUSP2
SAR1A
FUT4
C8orf37
DOCK8
KCTD18
JAM3
HAGH
GPR162
DDX24
DIO2
SLC25A37
LSM11
OTX2
MAST2
OSCAR
ZNF610
LARP7
IL6
EPHA3
ENTPD2
HOXB7
NRCAM
DDOST
HRK
NRGN
SSU72
IGFBP1
BACE1
SH3YL1
PAM
CTSH
MEG3
LILRB3
KLHL24
HIGD1A
FZD2
NDUFB5
ETV5
LYSMD2
WEE1
BCL6
RELN
COPS6
ANKH
POLR3A
MAPK12
TGIF1
SLC38A2
METTL1
SREBF2
TNFRSF11B
ALDH1L1
GMEB2
CLIP3
CALD1
NKD2
ENTPD3
SLC2A5
CHST7
MYO1C
GDA
ZNF124
LETMD1
SLC37A1
SPSB3
PXDNL
TSPAN14
ARHGEF2
TACC3
CCL11
RSU1
CELSR3
RCOR3
GRHL3
AP1G2
HSPB2
PRELP
CRISPLD1
CCDC69
NMNAT1
TRIM33
CARD8
DLEC1
EPHX1
ZMYND12
SEMA4B
C10orf99
CRBN
WDR27
CBX1
CREBZF
DCUN1D4
TRDMT1
FBN1
RNF121
MAGEA10
ADAMTS6
KEL
TIE1
HERC4
UBE2E2
SLC4A8
SCN5A
CAMK2G
ZNF230
MSI2
EIF2AK4
LRRC47
COL3A1
TMEM158
UPK3B
ITGAX
TUBA1A
TPD52
CAMK2N2
SOX6
ZNF443
UBQLNL
UGT8
NR2C1
MRGPRF
SMOC2
PNPLA2
IGSF22
WDR46
UCHL1
PPBP
MEOX2
FPR1
MLYCD
ARHGAP17
TSPAN8
POSTN
TREM2
SYDE1
VASH1
AASDH
ATP6V0D1
VCPIP1
SEMA3F
MSMB
SMG5
STMN1
MYH11
RGS2
KCNT2
DNAJC7
SLC45A3
C1orf87
SCGB1A1
TIMM22
C9orf16
PGBD1
FOXQ1
ABLIM2
PTTG2
GNL3
PLEKHG2
PTK2
PDPN
NDUFA7
DIAPH2
ZNF345
PODN
LGALS14
CHST6
STK32A
GBA2
KLHL31
GADD45B
ZNF320
CLCA4
PMPCA
SLC26A10
IL18
TTC14
SYTL2
SEMA4G
PTGDS
SLC16A10
CAPN10
RRAS
TIA1
ARFIP1
GNPDA1
PLD3
ASRGL1
PLCG2
KIAA2013
TGDS
BRWD1
UBL5
DCXR
SLC7A9
SP6
LYPLA1
ACAD8
SMARCA4
UQCRC1
PDE10A
DFFB
GIMAP8
CBX2
IDH1
FXYD6
DDX50
KCNJ2
OAT
RAB11A
DACT3
SYTL1
CYBB
ZC3H3
TNFAIP8L3
MRPS31
TCEAL1
KCNMB4
TFCP2L1
RIPK3
COL16A1
ELF3
SIGLEC1
ITGA7
STXBP1
PKIA
SCAMP2
MMRN2
ZNF404
PLXNA3
NUDT16L1
SPDEF
ABCC4
CYP2W1
OLFM4
MTX2
LRIG1
ZNF254
FSD1L
MPST
KRIT1
EEF1A2
OSR1
ZXDB
CCNT2
TMEM129
KCNN4
TMEM182
SLC2A11
LPA
PROS1
EGR2
RNASE2
BTBD7
CREBL2
PLXNC1
HPCAL1
SIRT5
SUFU
ANKRD1
TEAD2
ZNF28
ABHD4
DKK3
GPR3
PPIB
NLRP3
TIMP2
RPS11
BMP7
NUDT16
B3GAT1
ACSL5
ZNF397
CNGA1
ACADVL
SEMA4D
ZNF524
COQ10B
PPEF1
TCIRG1
PCDHB2
HRC
CREB5
SOS1
COL1A1
ETV6
RGMA
CDO1
STMN2
NHLH2
TLR1
CROT
PENK
CTDSP2
NEFL
UBE2M
ALDH4A1
CTNS
CYP1B1
SHANK2
RBP1
RPL27A
EIF5A2
PCMTD2
NMNAT2
ZNF784
CSRP2
LDHB
NOXA1
KCTD15
METRNL
AK1
SLC16A2
MUC12
KIF3C
OSGEPL1
APCDD1L
DHRS3
GPR18
POLL
EML5
IRF3
EGR3
TLR4
KCNH2
ICOSLG
ADM2
ZBTB46
IKZF3
SLC25A19
ZFPM1
RTEL1
PSMB3
ADAM28
FAM20C
IGFBP5
SGPL1
LENG8
MCTP1
KCTD21
CSTF3
ARID5B
SNCAIP
SEMA5B
SCARA3
UBE2O
TBC1D8
ATG5
LGALS12
NCAM1
CRIM1
ZNF721
ZNF671
OLFML2B
NDUFA1
PPP2R2D
RDH12
IRX4
STAM2
PNCK
CD2AP
POF1B
NUPR1
SYF2
LRTM1
ZMAT2
MFSD8
FNTA
ABCA13
RPL34
KCNK6
ZNF605
C1QA
SDS
IL7
MAT2B
ADH6
ZNF471
PCDHB12
ZNF532
EVC
PDE1A
RAB40A
TMCO4
TRIM62
ERBB3
BCKDHB
NMT2
PPM1D
CLYBL
PUM2
LHX2
SNX17
ZBTB3
ARHGAP27
ESD
RPS14
SPAG4
GYPC
POFUT2
SLA
ADAMTS14
MOCS1
SPINK4
CLEC11A
ANPEP
MGST1
TNK1
ZNF136
RORA
CRY1
ZNF700
BAIAP3
GRAMD1C
PAX9
LIX1L
WT1
CHMP4C
LRBA
COL1A2
KRBA2
SYT8
ZNF521
ITGAM
LSR
MAP7
ABCC9
SORBS3
ELN
BRD4
BCLAF1
TDG
SFTPD
MORN3
CHODL
DUSP4
SULT1C2
SLC43A3
SLC35D2
TSEN2
MCCC1
GAP43
SALL2
ABT1
USP40
NOTCH3
TRERF1
TRIM38
ILK
MRPL1
NUCB1
RNF165
SRF
GCC2
MRPL48
PRRX1
AGTR1
EPOR
GPR1
COG2
MEOX1
CDH6
MCM3AP
KCTD16
CD300C
RASA2
TCEAL7
ULBP1
PPFIA2
SLC1A6
AGMAT
LIG1
NKIRAS2
RRAGB
SESN3
SH2D4A
SMPD3
SIGLEC9
PRKAA1
STAT6
POU3F2
ENG
COPS7A
RSBN1L
PMPCB
OLFML1
RGS10
ADAMTS3
DDHD1
RPL9
TXLNA
VPS4A
VCAN
C20orf27
TMEM53
CBLN2
SPRYD4
ZNF311
FOXA2
RPP38
RAB40C
OR51E2
ORMDL1
ROPN1L
TMEM30B
KLHDC4
SLC4A11
FGFRL1
COMMD1
PRKCD
SPARCL1
PARP1
MRFAP1L1
DGKA
CLK4
ACD
STOML1
ZBED5
GJC1
FAAH2
PLA2G4A
F2RL2
WFDC3
ARHGDIA
ZNF140
ASPA
FGF1
GCH1
LYL1
TMTC4
JAZF1
RORB
DAAM2
VAMP2
SLC25A35
LRG1
PGGT1B
SYT11
C21orf58
KIAA1324L
VPS18
IRS1
BBS1
EMP3
PAIP2
ARHGAP22
CHRNA9
MAP3K14
ARSD
ATP13A4
PSMD8
CYP2J2
PIN4
LRRC32
C1S
TBC1D9
RPS6KA5
DLX1
ERG
DNASE2B
TFF2
L3MBTL3
WDR48
COL4A1
ZDHHC20
CCDC96
ABCA6
PCP4
SNX15
HTR2B
RAB28
NRXN2
ZNF30
IFNA14
SETBP1
PLA2G5
TYROBP
C11orf1
ITGB2
PDE3A
ZNF33B
RIPK4
PPARGC1B
TMEM69
RGS19
SPI1
GNG11
RAC3
CDH24
SUPT6H
PLEKHO1
SPRED1
LPXN
SLC23A3
ATP6V0B
IGFBP6
REEP1
FLOT2
SLC22A11
FBXL12
CSF3R
SHH
TLL1
INSIG1
DDIT3
SLC13A3
ERCC1
TUSC2
KATNB1
DEPDC5
SPECC1L
NXPH3
PRELID2
PLA2R1
CUTA
PTGER2
LRP1
CNOT6L
CYP4F3
YTHDF1
LHX8
STX18
C1orf159
ITSN1
PLEKHA3
SERPINA3
GAS1
TMEFF2
ZBTB7A
LONP1
GRTP1
PROM2
CDH2
TMEM9B
PHF12
PRICKLE1
SIRT4
RRS1
SKIL
NT5M
RIN3
TSPAN31
FASTKD1
NFATC3
MSC
CAMK2N1
CDH5
RPL12
NOS3
FRAT2
CEACAM6
RBM26
C9orf85
SART1
GABPA
PCMTD1
SLC43A1
ANAPC13
YPEL4
EPM2AIP1
ZNF217
SHANK3
SYT2
ZBTB25
PRAME
AMBP
BST2
ANKRD40
PTPN2
RANGAP1
ZNF550
DDX54
SERPINB3
IQGAP2
RHEB
PHF7
RFX5
FUT6
SYT13
HTN3
LMX1B
PDXK
PKP4
CYP27B1
ZCCHC8
TMEM143
PMS1
DHX15
IGLL1
HSPA9
RASSF9
PRDM12
ANAPC2
PNPO
DACH1
GCA
SIRT6
SAP30
CD9
AKR7A2
FAM50B
ZNF529
MASP2
EYA3
BTN2A2
STS
GPR35
SPPL2B
EIF5A2
NAE1
BAZ1A
TP73
CDYL
STAM2
RCL1
IMPDH2
IDH2
EDC4
APOL2
PLAA
CSK
TBX10
RAB40C
ME2
ERGIC2
ZBTB10
SEC11A
C9orf116
SETD4
DHRS1
CHUK
GALK1
RBP4
GNAS
ABCB8
NUDT6
CTR9
MYH14
E2F4
RIT1
FAM135A
IFIH1
FNDC8
CNOT1
CBX1
SLC25A4
UPK1B
NAP1L4
CTSW
RBBP9
RAPGEF6
DNAJC16
RAB11FIP1
AP4S1
GMIP
KIF5B
MYH13
ZBED5
TSPAN5
SLC22A3
PMPCA
HLA-DRB6
ENTPD6
MGAT4A
RASL11B
SLC4A3
DDB2
ZKSCAN3
LYN
PRKCD
LRRC61
RAB11A
SIRT3
HNRNPAB
ZNF117
MYL6B
U2AF2
KCNG1
ATP8A1
IFNA14
FUZ
SLITRK3
PROC
CDH16
RFWD3
HIRA
CCDC59
PRKX
MANEA
EPHA1
MYBPC3
CD320
ZBTB3
ELK4
DAPK2
MST1R
PDIA4
IDH3A
TEX2
PLCB3
ZC3H7B
POLR1B
NDOR1
HARS2
FBXO34
CATSPERB
TTC30A
EXOSC9
PTK2B
SOX15
RBM10
GRIK4
CWF19L1
CHMP1B
EAF2
COQ7
MLF1
SHQ1
AVP
NFATC2IP
TPD52L1
SLC5A7
PAK2
CTRL
GYS1
ATP2C1
MICB
SUPT16H
MGMT
INTS9
BAG4
KCNA1
AHSA1
TRPA1
NUP205
NMT2
MTMR4
EHMT1
CARS2
ZNF148
BTN1A1
TUBB
PIAS2
CHRNG
ERCC5
TEX10
FGF17
SCN2A
NDUFA5
OPLAH
NPHP1
NCOA3
HS3ST1
SMARCD2
PPP3R1
DGKB
SCRN3
CLMN
CYLC1
CDC27
ZNF24
AHCYL2
AGBL3
SRRM1
ZNF189
SLC6A14
UPK2
OR10H2
FEV
IQSEC2
WNT7A
HOXD1
SYNE2
SLC1A4
CEACAM4
TUBB3
GABBR2
TRIM14
AIM2
AGGF1
ZBTB24
CYP2W1
TATDN2
DENND1A
ZNF787
STX18
