# Supplementary material for: Apoptosis related genes mediated molecular subtypes depict the hallmarks of the tumor microenvironment and guide immunotherapy in bladder cancer
Source: BMC Med Genomics. 2023 Apr 28;16:88. doi: 10.1186/s12920-023-01525-8 (PMC10148450; doi:10.1186/s12920-023-01525-8)
Supplement: Supplementary file 6 — Additional file 6. Supplementary table 6. List of 13 ARGs phenotype-related prognostic genes used in this study in IMvigor210cohort. [file 12920_2023_1525_MOESM6_ESM.xls]

Supplementary table 6. List of 13 ARGs phenotype-related prognostic genes used in this study in IMvigor210 cohort
BAMBI
KRT6B
DSG3
AHNAK2
KRT6A
FAM3B
ACOXL
KRT5
GJB2
SERPINB3
UPK2
UPK1A
UGT1A10
