# Supplementary material for: Apoptosis related genes mediated molecular subtypes depict the hallmarks of the tumor microenvironment and guide immunotherapy in bladder cancer
Source: BMC Med Genomics. 2023 Apr 28;16:88. doi: 10.1186/s12920-023-01525-8 (PMC10148450; doi:10.1186/s12920-023-01525-8)
Supplement: Supplementary file 7 — Additional file 7. Supplementary table 7. Summary of detailed clinical information and apoptosisscore in IMvigor210 (mUC) cohort. [file 12920_2023_1525_MOESM7_ESM.xls]

Supplementary table 7. Summary of detailed clinical information and apoptosisscore in IMvigor210 (mUC) cohort.
group	ARGscore	id	Best Confirmed Overall Response	binaryResponse	Enrollment IC	IC Level	TC Level	Immune phenotype	FMOne mutation burden per MB	Sex	Race	Intravesical BCG administered	Baseline ECOG Score	Tobacco Use History	Met Disease Status	Sample age	Tissue	Received platinum	Sample collected pre-platinum	Neoantigen burden per MB	sizeFactor	ANONPT_ID	os	censOS	Lund	Lund2	TCGA Subtype
High	4.707588762	SAM00b9e5c52da9	NE	NA	IC1	IC1	TC0	excluded	NA	M	WHITE	Y	1	PREVIOUS	Visceral	1-2 years	bladder	Y	Y	NA	1.217072333	10208	1.905544148	1	MS2b2.1	UroB	III
Low	-2.998339065	SAM0257bbbbd388	SD	SD/PD	IC1	IC1	TC0	excluded	18	M	WHITE	N	1	PREVIOUS	Visceral	more than 2 years	bladder	Y	Y	4.68627451	1.567677688	10232	15.6386037	1	MS2a1	Genomically unstable	II
High	3.045860474	SAM025b45c27e05	PD	SD/PD	IC1	IC1	TC0	desert	1	M	WHITE	N	0	PREVIOUS	Liver	1-2 years	bladder	Y	N	0.31372549	1.648825379	10346	8.772073922	1	MS2b1	Infiltrated	III
Low	-3.55142733	SAM032c642382a7	PD	SD/PD	IC2	IC2+	TC2+	inflamed	44	F	WHITE	N	1	PREVIOUS	Visceral	more than 2 years	bladder	Y	Y	6.196078431	1.494812913	10166	2.496919918	1	MS2b2.2	Basal/SCC-like	IV
High	5.689069126	SAM04c589eb3fb3	NE	NA	IC1	IC1	TC0	NA	50	M	WHITE	N	2	NEVER	Visceral	(less than) 1 year	bladder	N	NA	NA	0.212295236	10257	0.689938398	0	MS2b2.1	UroB	III
Low	-4.61893506	SAM0571f17f4045	SD	SD/PD	IC2	IC2+	TC0	excluded	2	F	WHITE	N	0	PREVIOUS	LN Only	1-2 years	lymph node	Y	NA	1.470588235	1.03219714	10085	4.533880903	1	MS2b1	Infiltrated	II
Low	-2.589501598	SAM065890737112	CR	CR/PR	IC2	IC2+	TC0	inflamed	8	M	WHITE	Y	0	PREVIOUS	LN Only	(less than) 1 year	bladder	Y	Y	NA	1.438737782	10341	20.07392197	0	MS1b	UroA	II
High	-2.520269439	SAM0684af734db1	PR	CR/PR	IC0	IC0	TC0	NA	6	F	WHITE	N	1	PREVIOUS	Visceral	(less than) 1 year	bladder	N	NA	0.921568627	1.361192191	10041	23.26078029	0	MS1b	UroA	I
Low	-3.028159819	SAM075e037d95bc	PR	CR/PR	IC1	IC1	TC0	excluded	11	M	WHITE	Y	0	NEVER	Visceral	more than 2 years	kidney	Y	Y	0.745098039	0.790563112	10273	21.32238193	0	MS1b	UroA	I
Low	-2.80234693	SAM07a93a28f801	PR	CR/PR	IC1	IC1	TC0	excluded	18	M	WHITE	N	1	PREVIOUS	LN Only	(less than) 1 year	bladder	N	NA	2.117647059	0.546176841	10174	12.84599589	0	MS2a1	Genomically unstable	II
High	3.045785676	SAM08cce2fa88f2	SD	SD/PD	IC0	IC0	TC0	excluded	NA	F	WHITE	Y	1	CURRENT	Visceral	more than 2 years	bladder	Y	Y	NA	0.639471751	10272	22.11088296	0	MS1b	UroA	I
High	0.845153388	SAM09c84ec0cf34	PD	SD/PD	IC0	IC0	TC0	inflamed	NA	M	WHITE	N	1	PREVIOUS	Liver	(less than) 1 year	NA	Y	N	NA	0.661994055	10121	6.50513347	1	MS1b	UroA	I
High	5.071014527	SAM0a0f2bac4b20	PD	SD/PD	IC1	IC1	TC1	NA	2	M	WHITE	N	0	NEVER	Liver	(less than) 1 year	kidney	Y	Y	0.215686275	1.375942193	10082	1.18275154	1	MS2b2.2	Basal/SCC-like	III
High	6.692204967	SAM0a7c2091dd56	PD	SD/PD	IC2	IC2+	TC1	excluded	8	M	WHITE	N	1	NEVER	Visceral	(less than) 1 year	bladder	Y	N	1.274509804	0.937675774	10033	2.628336756	1	MS2b2.2	Basal/SCC-like	III
High	-2.216101781	SAM0bdb3428bd13	PD	SD/PD	IC0	IC0	TC0	NA	NA	F	WHITE	N	1	NEVER	Visceral	(less than) 1 year	lymph node	Y	N	NA	1.018749496	10312	2.234086242	1	MS2b1	Infiltrated	II
High	5.412080959	SAM0ce9c983b20f	PD	SD/PD	IC2	IC2+	TC0	excluded	9	M	WHITE	N	0	NEVER	NA	1-2 years	ureter	Y	Y	NA	0.886361846	10070	6.603696099	1	MS2b2.2	Basal/SCC-like	III
High	0.336346928	SAM0d855cff64e6	PD	SD/PD	IC1	IC1	TC0	desert	4	F	WHITE	N	1	CURRENT	Visceral	(less than) 1 year	bladder	Y	Y	0.137254902	1.133021767	10003	2.858316222	1	MS2b2.2	Basal/SCC-like	IV
Low	-2.617265724	SAM0f956e757453	PD	SD/PD	IC1	IC1	TC0	excluded	32	M	WHITE	Y	1	PREVIOUS	Visceral	(less than) 1 year	ureter	N	NA	4.098039216	0.730244252	10012	10.41478439	1	MS2b1	Infiltrated	II
High	-0.624449453	SAM110501d0eedb	PD	SD/PD	IC1	IC1	TC0	desert	21	M	WHITE	Y	1	NEVER	LN Only	more than 2 years	bladder	Y	Y	3.529411765	1.175224873	10299	4.271047228	1	MS2a1	Genomically unstable	II
High	-2.578358801	SAM12502d970c10	SD	SD/PD	IC2	IC2+	TC0	inflamed	10	M	WHITE	N	0	PREVIOUS	Visceral	more than 2 years	kidney	Y	Y	1.078431373	0.712691568	10078	7.392197125	1	MS1b	UroA	I
Low	-2.90488616	SAM14938611a2d3	PR	CR/PR	IC1	IC1	TC0	desert	38	M	WHITE	Y	2	PREVIOUS	LN Only	1-2 years	bladder	N	NA	6.68627451	1.158169978	10139	21.42094456	0	MS2a1	Genomically unstable	II
High	4.221589171	SAM14df63a65411	PR	CR/PR	IC2	IC2+	TC2+	excluded	7	F	WHITE	N	0	PREVIOUS	Liver	(less than) 1 year	bladder	Y	Y	0.568627451	1.736281153	10238	21.42094456	0	MS1b	UroA	III
High	0.342419274	SAM166a419a4e5a	PD	SD/PD	IC1	IC1	TC0	excluded	5	M	WHITE	N	1	PREVIOUS	Visceral	1-2 years	bladder	Y	N	0.274509804	1.272310555	10173	5.388090349	1	MS2b1	Infiltrated	IV
High	1.81525311	SAM17c45bf16bb6	NE	NA	IC0	IC0	TC0	excluded	5	M	WHITE	N	0	NEVER	Liver	(less than) 1 year	kidney	N	NA	0.431372549	0.891639322	10102	2.694045175	1	MS1b	UroA	I
High	-2.282792531	SAM18039827e1b9	PD	SD/PD	IC0	IC0	TC0	desert	15	M	WHITE	N	1	NEVER	Visceral	(less than) 1 year	bladder	Y	N	NA	1.918491447	10362	1.478439425	1	MS1b	UroA	II
High	2.024166175	SAM181b638b8248	PD	SD/PD	IC2	IC2+	TC2+	excluded	NA	M	WHITE	N	1	CURRENT	Liver	(less than) 1 year	kidney	Y	Y	0.215686275	0.885055478	10056	10.87474333	1	MS2b1	Infiltrated	IV
High	0.561876444	SAM187e056d6a2a	PD	SD/PD	IC0	IC0	TC0	NA	NA	M	WHITE	N	0	CURRENT	Visceral	(less than) 1 year	lung	Y	N	NA	0.838192345	10228	2.299794661	1	MS1b	UroA	I
Low	-3.876619545	SAM18a4dabbc557	PD	SD/PD	IC2	IC2+	TC2+	excluded	18	M	WHITE	N	1	PREVIOUS	Visceral	1-2 years	bladder	Y	Y	2.039215686	1.514225424	10367	16.45995893	1	MS2a2	Genomically unstable	II
High	-2.046545692	SAM18b9351e265a	PD	SD/PD	IC2	IC2+	TC0	inflamed	7	M	BLACK OR AFRICAN AMERICAN	N	2	PREVIOUS	Liver	(less than) 1 year	ureter	N	NA	0.392156863	0.793895217	10025	15.86858316	1	MS2b1	Infiltrated	III
High	-2.306765658	SAM18bc1078bc15	PD	SD/PD	IC1	IC1	TC0	NA	19	M	WHITE	N	1	PREVIOUS	Visceral	(less than) 1 year	bladder	N	NA	1.803921569	0.956425349	10015	6.899383984	1	MS2a1	Genomically unstable	II
High	-2.57824819	SAM18be5b395318	PD	SD/PD	IC2	IC2+	TC1	excluded	5	M	WHITE	N	1	PREVIOUS	Liver	(less than) 1 year	bladder	Y	Y	0.470588235	0.965304573	10040	9.002053388	1	MS2a1	Genomically unstable	IV
High	4.632845617	SAM19fec8f3b3bd	PD	SD/PD	IC2	IC2+	TC2+	excluded	5	M	WHITE	Y	1	PREVIOUS	Liver	(less than) 1 year	bladder	Y	Y	0.431372549	0.631667857	10024	9.889117043	1	MS2b2.2	Basal/SCC-like	III
High	6.701458913	SAM1a87df750b9d	SD	SD/PD	IC1	IC1	TC0	excluded	8	M	WHITE	N	2	PREVIOUS	Visceral	(less than) 1 year	bladder	N	NA	1.176470588	0.924222248	10279	5.388090349	1	MS2b2.2	Basal/SCC-like	III
High	-1.251187984	SAM1ab1b28d9f2b	PD	SD/PD	IC1	IC1	TC0	desert	13	F	WHITE	N	1	PREVIOUS	Liver	more than 2 years	ureter	N	NA	0.294117647	0.549940561	10114	2.102669405	1	MS2a1	Genomically unstable	II
High	-2.261921921	SAM1abf01dd4544	PR	CR/PR	IC1	IC1	TC0	excluded	16	M	WHITE	N	2	PREVIOUS	Visceral	(less than) 1 year	kidney	N	NA	1.862745098	0.507408421	10093	16.85420945	0	MS2a2	Genomically unstable	II
High	2.5895365	SAM1ac4e3dee297	PD	SD/PD	IC1	IC1	TC0	excluded	2	M	WHITE	Y	1	PREVIOUS	Liver	(less than) 1 year	kidney	N	NA	0.647058824	1.055698587	10365	5.519507187	1	MS1b	UroA	I
Low	-3.806619616	SAM1bcc62d8290c	NE	NA	IC1	IC1	TC0	excluded	10	M	WHITE	Y	1	PREVIOUS	Visceral	(less than) 1 year	bladder	N	NA	1.490196078	0.862553684	10210	18.62833676	0	MS2a1	Genomically unstable	IV
High	6.915360083	SAM1c0ecfb3eb63	PD	SD/PD	IC2	IC2+	TC0	excluded	NA	F	WHITE	N	0	PREVIOUS	Liver	(less than) 1 year	bladder	Y	NA	NA	1.165791543	10086	5.848049281	1	MS2b2.2	Basal/SCC-like	III
High	-2.22019534	SAM1c8b086175ca	PD	SD/PD	IC0	IC0	TC0	excluded	7	M	WHITE	N	0	PREVIOUS	Visceral	more than 2 years	bladder	Y	Y	0.549019608	0.637736357	10064	20.76386037	1	MS2b1	Infiltrated	I
High	-0.259610076	SAM1dda30f1c5be	PD	SD/PD	IC1	IC1	TC0	desert	20	M	WHITE	N	0	PREVIOUS	NA	1-2 years	bladder	Y	Y	4.019607843	1.373135964	10226	21.25667351	0	MS2b1	Infiltrated	II
High	2.2834208	SAM1e9c4d1d39ae	PD	SD/PD	IC1	IC1	TC0	inflamed	5	F	WHITE	N	0	PREVIOUS	Liver	more than 2 years	bladder	Y	Y	1.431372549	1.751691474	10047	12.41889117	1	MS2b2.2	Basal/SCC-like	II
High	-2.118413364	SAM1f3c93814cb9	NE	NA	IC0	IC0	TC0	excluded	5	F	WHITE	N	2	PREVIOUS	Visceral	(less than) 1 year	bladder	N	NA	1.137254902	0.677459762	10190	1.445585216	1	MS2a2	Genomically unstable	II
High	5.088083999	SAM1f66db567eb5	PR	CR/PR	IC2	IC2+	TC0	inflamed	38	M	WHITE	N	2	CURRENT	Liver	1-2 years	bladder	Y	N	4.509803922	0.731950525	10245	16.59137577	0	MS2b2.2	Basal/SCC-like	III
High	1.669056818	SAM1f83ebd6be9b	PD	SD/PD	IC1	IC1	TC0	desert	6	M	WHITE	N	1	NEVER	Liver	(less than) 1 year	kidney	N	NA	0.549019608	0.472310911	10340	3.515400411	1	MS1b	UroA	I
Low	-2.786945615	SAM1fa6bcb7fc48	PD	SD/PD	IC2	IC2+	TC0	inflamed	8	M	WHITE	Y	1	CURRENT	Visceral	(less than) 1 year	bladder	Y	Y	1.235294118	1.325905607	10147	22.73511294	0	MS1b	UroA	I
High	-2.103195996	SAM203dcf14f927	CR	CR/PR	IC1	IC1	TC1	inflamed	13	M	WHITE	N	1	CURRENT	LN Only	more than 2 years	bladder	Y	Y	2.392156863	1.447456864	10157	19.35112936	0	MS2a2	Genomically unstable	II
High	4.652242996	SAM2070b416069c	SD	SD/PD	IC1	IC1	TC1	excluded	5	M	WHITE	Y	1	NEVER	Liver	more than 2 years	kidney	Y	Y	0.294117647	1.129712483	10026	8.016427105	1	MS1a	UroA	I
High	-2.376830175	SAM23095936e611	PD	SD/PD	IC2	IC2+	TC0	desert	5	F	WHITE	N	0	PREVIOUS	Liver	more than 2 years	bladder	Y	Y	0.235294118	1.334922873	10307	2.234086242	1	MS1b	UroA	I
High	-1.634889027	SAM23aa15d4a0b0	PD	SD/PD	IC1	IC1	TC0	excluded	5	F	WHITE	N	1	NEVER	Liver	more than 2 years	kidney	Y	Y	0.333333333	0.967266289	10135	5.716632444	1	MS2a1	Genomically unstable	II
High	3.817417207	SAM25510f300d79	CR	CR/PR	IC0	IC0	TC0	desert	NA	M	WHITE	N	0	PREVIOUS	Visceral	(less than) 1 year	other	Y	N	1.823529412	1.785161967	10124	20.69815195	0	MS2b2.2	Basal/SCC-like	III
High	4.053497098	SAM2570ff4aae6e	PR	CR/PR	IC2	IC2+	TC0	inflamed	12	F	WHITE	N	1	CURRENT	LN Only	(less than) 1 year	lymph node	Y	N	1.529411765	0.851525747	10029	22.37371663	0	MS2b2.1	UroB	III
High	1.119766051	SAM26104d5adc89	SD	SD/PD	IC0	IC0	TC0	excluded	1	M	ASIAN	Y	1	PREVIOUS	Visceral	(less than) 1 year	bladder	N	NA	0.274509804	0.958124038	10187	5.388090349	1	MS1a	UroA	III
High	-1.234885198	SAM2624229effe8	PD	SD/PD	IC0	IC0	TC0	excluded	6	M	WHITE	N	1	PREVIOUS	Visceral	more than 2 years	bladder	Y	Y	0.431372549	0.56784493	10071	2.562628337	1	MS2b1	Infiltrated	I
Low	-2.936836453	SAM27299aed7681	PR	CR/PR	IC1	IC1	TC0	excluded	8	F	UNKNOWN	Y	0	NEVER	NA	1-2 years	bladder	Y	Y	0.745098039	1.864360513	10042	18.85831622	0	MS1b	UroA	I
High	5.314617673	SAM28687037e4ff	SD	SD/PD	IC2	IC2+	TC2+	inflamed	6	M	WHITE	N	0	PREVIOUS	Visceral	(less than) 1 year	kidney	Y	Y	0.568627451	1.508789292	10028	21.58521561	0	MS2b2.2	Basal/SCC-like	III
High	1.41787733	SAM28e6031ac18b	SD	SD/PD	IC0	IC0	TC0	desert	22	M	WHITE	N	1	CURRENT	Liver	(less than) 1 year	bladder	Y	N	NA	1.364038012	10021	9.232032854	1	MS1a	UroA	I
High	-0.977528492	SAM297c0301e861	PD	SD/PD	IC1	IC1	TC2+	excluded	1	M	WHITE	Y	1	NEVER	Liver	more than 2 years	bladder	Y	N	NA	1.085117452	10099	8.082135524	1	MS2b1	Infiltrated	IV
High	2.44086775	SAM29da928587ad	PD	SD/PD	IC1	IC1	TC0	desert	NA	F	WHITE	N	1	PREVIOUS	Visceral	(less than) 1 year	ureter	Y	Y	0.490196078	0.67696075	10107	2.595482546	1	MS1a	UroA	III
High	-0.821200612	SAM2b672f4336c7	SD	SD/PD	IC0	IC0	TC0	desert	2	M	WHITE	N	0	NEVER	Visceral	more than 2 years	kidney	N	NA	0.156862745	0.596754124	10164	15.3100616	1	MS1b	UroA	I
High	-0.918930922	SAM2bba8cb35e48	PD	SD/PD	IC0	IC0	TC0	excluded	11	M	WHITE	N	1	PREVIOUS	Liver	more than 2 years	bladder	Y	Y	1.294117647	0.800619036	10262	10.48049281	1	MS2b1	Infiltrated	II
High	-0.999275824	SAM2c9586161ce6	PD	SD/PD	IC1	IC1	TC0	desert	9	M	WHITE	N	0	NEVER	Visceral	1-2 years	bladder	Y	Y	0.431372549	1.485179583	10251	11.26899384	1	MS1b	UroA	I
High	-1.180150793	SAM2dc3f04e45e9	PD	SD/PD	IC2	IC2+	TC2+	inflamed	NA	M	WHITE	N	1	PREVIOUS	Liver	(less than) 1 year	kidney	Y	N	NA	1.1458599	10160	10.18480493	1	MS2b2.2	Basal/SCC-like	II
High	1.126941456	SAM2dc578e0165f	NE	NA	IC2	IC2+	TC2+	excluded	8	M	ASIAN	N	1	PREVIOUS	Visceral	(less than) 1 year	bladder	Y	Y	NA	1.765190419	10204	1.971252567	1	MS2a2	Genomically unstable	IV
High	-2.2378196	SAM2de7cffb5f72	NE	NA	IC1	IC1	TC2+	NA	NA	M	WHITE	Y	1	PREVIOUS	LN Only	1-2 years	bladder	Y	Y	NA	0.445910533	10324	1.839835729	1	MS2a1	Genomically unstable	II
Low	-2.971896973	SAM2e7aa8fa0ab3	PD	SD/PD	IC1	IC1	TC0	excluded	14	M	WHITE	N	1	PREVIOUS	Visceral	(less than) 1 year	kidney	N	NA	2.705882353	1.27953186	10172	7.72073922	1	MS1b	UroA	II
Low	-3.737703445	SAM2e9ac0b1b250	CR	CR/PR	IC2	IC2+	TC2+	NA	18	M	WHITE	N	1	PREVIOUS	NA	1-2 years	bladder	Y	Y	1.764705882	0.478278576	10354	22.14373717	0	MS2b2.2	Basal/SCC-like	IV
High	-1.810067416	SAM2eb07dedf07f	PR	CR/PR	IC2	IC2+	TC0	inflamed	13	M	WHITE	Y	0	PREVIOUS	Visceral	1-2 years	bladder	Y	Y	1.137254902	0.305539972	10336	20.50102669	0	MS2b1	Infiltrated	II
High	-2.509341706	SAM2f228939632f	PD	SD/PD	IC1	IC1	TC0	excluded	8	F	BLACK OR AFRICAN AMERICAN	N	1	NEVER	Liver	more than 2 years	bladder	Y	N	0.450980392	0.891807724	10242	7.885010267	1	MS2b1	Infiltrated	IV
High	2.704423852	SAM30b5c6c54cf7	CR	CR/PR	IC2	IC2+	TC0	excluded	6	F	WHITE	N	1	PREVIOUS	LN Only	1-2 years	bladder	Y	N	NA	0.754702286	10194	9.264887064	1	MS2b2.2	Basal/SCC-like	IV
High	-0.890834266	SAM30cf07d4874f	SD	SD/PD	IC1	IC1	TC0	excluded	NA	M	WHITE	Y	1	NEVER	Liver	1-2 years	bladder	Y	N	NA	1.337512966	10018	11.66324435	1	MS2b1	Infiltrated	II
Low	-2.837743455	SAM31291c256373	NE	NA	IC1	IC1	TC0	inflamed	32	M	WHITE	Y	1	CURRENT	Visceral	(less than) 1 year	other	Y	N	3.215686275	1.39033693	10263	1.149897331	1	MS2b1	Infiltrated	II
High	4.863396413	SAM31d9176e11fb	CR	CR/PR	IC2	IC2+	TC1	inflamed	23	M	WHITE	Y	0	NEVER	LN Only	(less than) 1 year	bladder	N	NA	4.235294118	0.811569612	10296	17.11704312	0	MS2b2.1	UroB	I
High	3.630199062	SAM31f41dd0d6ca	SD	SD/PD	IC1	IC1	TC0	NA	NA	F	WHITE	Y	1	PREVIOUS	NA	(less than) 1 year	lymph node	Y	N	0.705882353	1.273006423	10334	8.27926078	1	MS2b2.1	UroB	I
Low	-4.397410655	SAM3330c03fdf00	PD	SD/PD	IC1	IC1	TC0	NA	2	M	WHITE	N	0	NEVER	LN Only	(less than) 1 year	lymph node	Y	N	NA	1.140511385	10031	19.18685832	0	MS2b1	Infiltrated	IV
High	-0.688330328	SAM34430ef08e5b	PD	SD/PD	IC1	NA	NA	NA	NA	M	WHITE	N	0	NEVER	Visceral	more than 2 years	bladder	Y	Y	NA	0.56762832	10373	18.16837782	0	MS2b1	Infiltrated	IV
High	1.670485132	SAM36851bc8b9ae	SD	SD/PD	IC1	IC1	TC2+	excluded	7	M	WHITE	N	1	PREVIOUS	Visceral	(less than) 1 year	bladder	Y	Y	0.333333333	0.739706865	10294	3.54825462	1	MS1b	UroA	I
High	0.56575154	SAM36a9225b0222	SD	SD/PD	IC2	IC2+	TC2+	inflamed	1	M	ASIAN	N	1	PREVIOUS	Liver	1-2 years	bladder	Y	N	0.607843137	1.681284067	10141	23.81930185	0	MS2b1	Infiltrated	IV
High	3.895485001	SAM36d87392593b	SD	SD/PD	IC2	IC2+	TC2+	excluded	7	M	WHITE	N	0	NEVER	Visceral	1-2 years	ureter	Y	Y	0.352941176	1.000659138	10014	23.68788501	0	MS2b2.2	Basal/SCC-like	III
High	-0.111018768	SAM3779e979db6b	NE	NA	IC1	IC1	TC0	excluded	NA	M	WHITE	N	0	CURRENT	Visceral	more than 2 years	bladder	Y	Y	NA	1.422253423	10348	1.314168378	1	MS1a	UroA	I
High	-0.748906129	SAM3785587846ce	NE	NA	IC1	IC1	TC0	NA	9	F	WHITE	Y	1	PREVIOUS	Liver	1-2 years	ureter	Y	Y	NA	1.118728979	10032	7.063655031	1	MS1b	UroA	I
High	-1.02946889	SAM3894ac3956a5	PD	SD/PD	IC1	IC1	TC0	excluded	5	M	WHITE	N	0	PREVIOUS	Visceral	(less than) 1 year	bladder	Y	Y	NA	1.905657756	10097	2.102669405	0	MS1b	UroA	I
High	6.356824256	SAM39eb94fa504d	PD	SD/PD	IC2	IC2+	TC0	excluded	6	M	WHITE	N	1	PREVIOUS	Visceral	1-2 years	bladder	Y	Y	NA	1.083372658	10023	17.90554415	1	MS2b2.2	Basal/SCC-like	III
Low	-2.672346038	SAM3a1c9632ff7b	SD	SD/PD	IC0	IC0	TC0	NA	NA	M	WHITE	N	0	NEVER	Visceral	(less than) 1 year	lung	N	NA	NA	0.627821327	10229	16.03285421	0	MS1b	UroA	II
Low	-4.015191405	SAM3b1066e5801b	SD	SD/PD	IC2	IC2+	TC0	excluded	2	M	WHITE	N	1	NEVER	LN Only	(less than) 1 year	lymph node	Y	N	0.176470588	0.386721774	10120	15.6386037	0	MS2b1	Infiltrated	IV
High	5.998749527	SAM3b15b4c6311d	CR	CR/PR	IC2	IC2+	TC2+	inflamed	44	M	WHITE	N	1	NEVER	Visceral	more than 2 years	bladder	Y	Y	5.823529412	1.598226988	10267	21.45379877	0	MS2b2.2	Basal/SCC-like	III
High	-1.112079127	SAM3cb94b0d5297	PD	SD/PD	IC1	IC1	TC0	excluded	15	M	WHITE	N	1	CURRENT	Visceral	1-2 years	kidney	Y	Y	2.235294118	0.674090725	10181	5.059548255	1	MS2b1	Infiltrated	IV
High	-0.126233449	SAM3e04eb914f3d	PR	CR/PR	IC2	IC2+	TC0	excluded	17	M	WHITE	N	1	NEVER	Liver	(less than) 1 year	lymph node	Y	N	1.411764706	1.286623181	10062	17.28131417	0	MS2b1	Infiltrated	I
Low	-4.529558741	SAM3e8baff50d7a	SD	SD/PD	IC0	IC0	TC0	desert	11	M	WHITE	Y	0	NEVER	Liver	1-2 years	kidney	Y	N	1.215686275	1.695434098	10185	6.965092402	1	MS2a1	Genomically unstable	II
High	1.408363434	SAM3ee5dcd894f0	PD	SD/PD	IC0	IC0	TC0	desert	NA	M	WHITE	Y	0	CURRENT	Visceral	1-2 years	bladder	Y	N	NA	0.932179134	10292	8.706365503	1	MS2b2.1	UroB	I
Low	-3.566113491	SAM3f2033c90438	NE	NA	IC0	IC0	TC0	inflamed	NA	M	WHITE	Y	1	PREVIOUS	Liver	(less than) 1 year	lymph node	Y	N	NA	1.163078181	10211	0.821355236	1	MS2b2.2	Basal/SCC-like	II
High	6.392570648	SAM3f446449bf81	NE	NA	IC2	IC2+	TC0	inflamed	NA	M	WHITE	Y	1	NEVER	LN Only	(less than) 1 year	bladder	Y	N	0.980392157	0.895024655	10198	0.755646817	1	MS2b2.1	UroB	I
High	0.441300443	SAM415f36ad349e	PD	SD/PD	IC1	IC1	TC0	excluded	NA	M	WHITE	N	0	PREVIOUS	LN Only	1-2 years	bladder	Y	N	0.431372549	1.098459225	10048	17.97125257	1	MS2b2.2	Basal/SCC-like	IV
High	-0.931194483	SAM4305ab968b90	PD	SD/PD	IC0	IC0	TC0	desert	12	M	WHITE	N	1	PREVIOUS	Liver	more than 2 years	bladder	Y	N	0.392156863	1.345121134	10375	1.412731006	1	MS1b	UroA	I
High	6.645735194	SAM4501e41e4751	PD	SD/PD	IC1	IC1	TC1	excluded	6	M	WHITE	N	1	NEVER	Liver	1-2 years	bladder	Y	Y	0.921568627	1.363349658	10105	1.117043121	1	MS2b2.2	Basal/SCC-like	III
Low	-4.065127964	SAM4581bac493af	NE	NA	IC2	IC2+	TC0	NA	16	M	WHITE	N	0	NEVER	LN Only	(less than) 1 year	bladder	Y	Y	3	0.986933318	10140	20.04106776	0	MS2a2	Genomically unstable	II
High	6.22048225	SAM45c8e6412c66	PD	SD/PD	IC1	IC1	TC2+	inflamed	5	M	WHITE	N	1	PREVIOUS	LN Only	(less than) 1 year	bladder	Y	N	1.392156863	1.297927213	10217	3.482546201	1	MS2b2.2	Basal/SCC-like	III
High	4.825249368	SAM468a9e1dc821	PD	SD/PD	IC2	IC2+	TC0	desert	8	M	WHITE	N	1	PREVIOUS	Visceral	(less than) 1 year	NA	Y	N	NA	0.737268594	10193	3.876796715	1	MS2b2.1	UroB	IV
Low	-3.391294288	SAM47fc46c3d6be	SD	SD/PD	IC2	IC2+	TC0	inflamed	8	M	WHITE	N	0	PREVIOUS	LN Only	(less than) 1 year	bladder	N	NA	0.803921569	0.761636638	10035	18.72689938	0	MS2b1	Infiltrated	IV
High	-2.377519525	SAM4918c524b83a	NE	NA	IC1	IC1	TC0	desert	14	M	WHITE	Y	2	CURRENT	Visceral	(less than) 1 year	bladder	N	NA	NA	0.709870613	10137	0.624229979	0	MS1b	UroA	I
High	-2.263447384	SAM491e341d5a82	NE	NA	IC1	IC1	TC0	desert	13	F	WHITE	N	0	NEVER	Visceral	more than 2 years	bladder	Y	Y	NA	0.97821804	10091	1.872689938	1	MS2a1	Genomically unstable	II
High	-0.793484418	SAM49d48750e294	PD	SD/PD	IC1	IC1	TC0	excluded	0	M	UNKNOWN	N	0	PREVIOUS	Visceral	1-2 years	bladder	Y	Y	0.607843137	1.104973769	10227	9.856262834	1	MS2b1	Infiltrated	II
High	-0.994550471	SAM49f9b2e57aa5	PD	SD/PD	IC0	IC0	TC0	excluded	5	M	WHITE	Y	1	PREVIOUS	Liver	1-2 years	kidney	Y	Y	1.450980392	0.997797201	10037	7.457905544	1	MS1b	UroA	I
High	0.311112237	SAM4b0175e8db6e	PD	SD/PD	IC1	IC1	TC0	desert	6	M	WHITE	N	1	PREVIOUS	Liver	more than 2 years	kidney	Y	Y	NA	1.051024344	10275	2.069815195	1	MS2b1	Infiltrated	I
High	-1.198941571	SAM4b7ea015fd9e	PD	SD/PD	IC1	IC1	TC0	excluded	NA	F	WHITE	Y	1	NEVER	Visceral	(less than) 1 year	kidney	Y	N	NA	0.815580474	10266	13.27310062	1	MS1b	UroA	I
High	5.386574704	SAM4caabd64e7fd	PR	CR/PR	IC1	IC1	TC0	excluded	59	M	WHITE	N	1	PREVIOUS	NA	1-2 years	ureter	N	NA	11.68627451	0.790146328	10213	15.70431211	0	MS1a	UroA	III
High	7.696046115	SAM4edbe45817b3	NE	NA	IC2	IC2+	TC2+	inflamed	26	M	WHITE	N	1	PREVIOUS	NA	(less than) 1 year	bladder	Y	Y	3.68627451	0.907537769	10282	1.051334702	1	MS2b2.2	Basal/SCC-like	III
High	-0.685818155	SAM5234688806a7	PD	SD/PD	IC0	IC0	TC0	desert	13	M	WHITE	N	1	PREVIOUS	Liver	more than 2 years	kidney	Y	Y	0.31372549	0.356537384	10013	5.880903491	1	MS1b	UroA	I
Low	-3.303299215	SAM52500cabdd36	SD	SD/PD	IC1	IC1	TC0	excluded	12	F	OTHER	N	0	PREVIOUS	LN Only	1-2 years	ureter	Y	Y	0.745098039	0.725808543	10243	20.46817248	0	MS2a1	Genomically unstable	II
Low	-3.15014061	SAM52e3fa3ad574	PD	SD/PD	IC1	IC1	TC0	NA	4	M	WHITE	Y	1	PREVIOUS	Liver	1-2 years	lymph node	Y	N	0.254901961	0.964846319	10118	7.950718686	1	MS2b1	Infiltrated	II
Low	-3.713834026	SAM548551ef782c	PR	CR/PR	IC0	IC0	TC0	desert	11	M	WHITE	N	1	NEVER	Liver	1-2 years	bladder	Y	Y	1.823529412	1.954017899	10122	17.28131417	0	MS2a1	Genomically unstable	IV
High	-1.775185575	SAM54e58f1b0230	PD	SD/PD	IC0	IC0	TC0	desert	5	M	WHITE	N	1	NEVER	Liver	(less than) 1 year	bladder	Y	N	NA	1.34631914	10050	4.369609856	1	MS1b	UroA	I
High	1.961128954	SAM553c3c35b847	PD	SD/PD	IC0	IC0	TC0	NA	NA	F	WHITE	N	0	PREVIOUS	Liver	(less than) 1 year	kidney	Y	Y	NA	0.978527907	10074	6.702258727	1	MS2b1	Infiltrated	IV
Low	-2.960978846	SAM557dde1b9f3e	PD	SD/PD	IC1	IC1	TC0	excluded	5	M	WHITE	N	1	NEVER	Visceral	more than 2 years	ureter	Y	Y	NA	0.583186201	10291	6.702258727	1	MS1a	UroA	I
High	-1.438993559	SAM560f23d6a3ad	CR	CR/PR	IC2	IC2+	TC2+	inflamed	19	M	NATIVE HAWAIIAN OR OTHER PACIFIC ISLANDER	N	0	PREVIOUS	NA	(less than) 1 year	other	Y	Y	0.647058824	1.057202305	10355	21.38809035	0	MS2b2.2	Basal/SCC-like	IV
High	2.715749101	SAM563d6233dfa2	PD	SD/PD	IC0	IC0	TC0	NA	NA	M	WHITE	N	1	PREVIOUS	Liver	(less than) 1 year	bladder	Y	N	0.607843137	0.977704207	10311	2.135523614	1	MS1a	UroA	IV
High	-1.655969742	SAM568ce160abd9	SD	SD/PD	IC0	IC0	TC0	NA	NA	F	WHITE	Y	0	PREVIOUS	Visceral	1-2 years	bladder	Y	N	NA	0.318992724	10360	12.84599589	1	MS2b1	Infiltrated	III
Low	-2.794785765	SAM572f19794c96	CR	CR/PR	IC1	IC1	TC2+	excluded	33	M	WHITE	N	1	PREVIOUS	Visceral	1-2 years	kidney	N	NA	5.509803922	0.678423031	10248	16.82135524	0	MS2b2.2	Basal/SCC-like	III
High	-0.283597916	SAM5767dd75d142	PR	CR/PR	IC1	IC1	TC0	excluded	32	M	WHITE	N	1	NEVER	NA	1-2 years	other	Y	Y	NA	0.742625159	10274	18.16837782	0	MS2a2	Genomically unstable	IV
High	0.07761115	SAM58e7832f4e7d	PR	CR/PR	IC0	IC0	TC0	desert	2	M	WHITE	Y	1	NEVER	Visceral	more than 2 years	bladder	N	NA	0.333333333	0.85352948	10244	16.45995893	0	MS1a	UroA	I
High	6.044613822	SAM59289ca42c99	NE	NA	IC1	IC1	TC0	excluded	4	M	WHITE	N	0	PREVIOUS	Liver	(less than) 1 year	kidney	N	NA	0.235294118	0.438421529	10057	1.708418891	1	MS2b2.2	Basal/SCC-like	III
High	2.323262637	SAM59b825252c0d	NE	NA	IC1	IC1	TC0	NA	15	M	WHITE	N	1	NEVER	LN Only	more than 2 years	lymph node	Y	N	NA	2.551220035	10250	0.525667351	1	MS2b2.2	Basal/SCC-like	III
Low	-3.770293835	SAM59f392864f5d	SD	SD/PD	IC2	IC2+	TC0	excluded	14	M	OTHER	N	0	PREVIOUS	LN Only	more than 2 years	bladder	Y	N	NA	1.026016426	10136	17.77412731	1	MS2b1	Infiltrated	II
High	-0.839417099	SAM59fda9035d1d	PD	SD/PD	IC0	IC0	TC0	NA	NA	M	WHITE	N	1	NEVER	Visceral	(less than) 1 year	NA	Y	N	NA	0.493701148	10352	3.745379877	1	MS2b1	Infiltrated	IV
Low	-2.639044258	SAM5a2347c0498a	SD	SD/PD	IC0	IC0	TC0	desert	9	M	WHITE	N	1	NEVER	Visceral	1-2 years	bladder	Y	Y	1.333333333	1.924754864	10017	4.895277207	1	MS2a1	Genomically unstable	II
High	1.365157734	SAM5b57e47fdcb3	PD	SD/PD	IC2	IC2+	TC0	NA	12	F	ASIAN	N	1	NEVER	Liver	more than 2 years	ureter	Y	Y	NA	0.977805699	10169	3.843942505	1	MS1b	UroA	I
High	4.616347001	SAM5c139c5c1c4f	PD	SD/PD	IC2	IC2+	TC0	excluded	NA	M	WHITE	N	1	PREVIOUS	Liver	more than 2 years	bladder	Y	Y	NA	0.655137268	10109	7.227926078	1	MS2b2.1	UroB	III
High	-1.255838029	SAM5cc2d9036053	PD	SD/PD	IC0	IC0	TC0	desert	11	M	WHITE	N	1	NEVER	LN Only	(less than) 1 year	bladder	N	NA	0.411764706	0.264372354	10180	5.683778234	1	MS2b1	Infiltrated	I
Low	-3.155619685	SAM5cfa1699bdb7	PD	SD/PD	IC0	IC0	TC0	NA	10	M	WHITE	Y	0	PREVIOUS	Visceral	(less than) 1 year	liver	Y	N	1.215686275	0.788406261	10260	15.83572895	0	MS2b1	Infiltrated	II
High	0.426740706	SAM5d1dfd5207f5	PD	SD/PD	IC0	IC0	TC0	NA	12	M	WHITE	Y	1	NEVER	Visceral	(less than) 1 year	bladder	Y	N	NA	1.838190565	10225	10.90759754	1	MS1b	UroA	I
High	-0.341943099	SAM5d989c86255e	PD	SD/PD	IC1	IC1	TC0	desert	13	F	UNKNOWN	N	1	PREVIOUS	Liver	(less than) 1 year	bladder	Y	N	1.411764706	0.812834087	10145	3.449691992	1	MS2a2	Genomically unstable	III
High	-0.429345958	SAM5e3bae090b8c	PD	SD/PD	IC2	IC2+	TC0	excluded	6	M	WHITE	Y	1	PREVIOUS	Liver	more than 2 years	kidney	Y	Y	0.823529412	1.028515476	10063	6.735112936	1	MS1b	UroA	I
High	4.867070397	SAM5fc9ae0aed1f	NE	NA	IC2	IC2+	TC2+	inflamed	6	M	WHITE	N	2	PREVIOUS	LN Only	(less than) 1 year	bladder	N	NA	2.019607843	0.881793511	10153	0.624229979	1	MS2b2.2	Basal/SCC-like	IV
High	-2.309547962	SAM5fe7a81a39dd	PD	SD/PD	IC2	IC2+	TC0	inflamed	21	M	WHITE	Y	0	CURRENT	LN Only	more than 2 years	ureter	Y	N	3.823529412	0.884286362	10350	17.08418891	1	MS2a1	Genomically unstable	II
High	-2.521342548	SAM5ffd7e4cd794	NE	NA	IC0	IC0	TC0	NA	NA	M	WHITE	N	1	PREVIOUS	NA	(less than) 1 year	liver	Y	N	NA	2.10540196	10301	1.215605749	1	MS2a1	Genomically unstable	I
High	-2.021593051	SAM6083aac8db99	PR	CR/PR	IC1	IC1	TC0	inflamed	14	M	WHITE	N	0	PREVIOUS	Visceral	(less than) 1 year	bladder	Y	Y	NA	1.849536051	10191	20.63244353	0	MS2a2	Genomically unstable	II
High	-1.419948261	SAM6157c8f38b72	PR	CR/PR	IC1	IC1	TC0	desert	9	M	WHITE	N	0	PREVIOUS	Visceral	(less than) 1 year	bladder	N	NA	1.803921569	0.670758155	10235	16.59137577	0	MS2b1	Infiltrated	I
Low	-3.230264953	SAM61b9d4d84c64	SD	SD/PD	IC2	IC2+	TC0	inflamed	27	M	WHITE	N	1	PREVIOUS	Liver	1-2 years	bladder	Y	Y	5.882352941	1.878498346	10223	21.38809035	0	MS2a1	Genomically unstable	I
High	1.853238472	SAM61baf919bb01	SD	SD/PD	IC0	IC1	TC0	desert	NA	F	WHITE	N	1	NEVER	Visceral	(less than) 1 year	lymph node	Y	N	NA	0.939829398	10077	15.60574949	1	MS2b1	Infiltrated	I
High	-1.827534821	SAM62fb1388c871	PD	SD/PD	IC1	IC1	TC0	NA	5	F	WHITE	N	0	PREVIOUS	Visceral	more than 2 years	kidney	Y	N	0.784313725	1.288240888	10351	22.50513347	0	MS2a1	Genomically unstable	IV
High	-1.262993354	SAM63405b04ab2d	PD	SD/PD	IC0	IC0	TC0	NA	NA	M	WHITE	Y	0	NEVER	Liver	1-2 years	bladder	Y	Y	0.156862745	0.73549005	10132	6.800821355	1	MS2b1	Infiltrated	II
High	-1.651570048	SAM63b2189c36d7	PD	SD/PD	IC0	IC0	TC0	desert	14	M	WHITE	N	1	CURRENT	Liver	more than 2 years	bladder	Y	Y	0.980392157	1.201405294	10209	3.975359343	1	MS1b	UroA	I
High	-1.884657487	SAM65afda25b920	SD	SD/PD	IC2	IC2+	TC2+	excluded	4	M	WHITE	Y	2	CURRENT	Visceral	more than 2 years	bladder	N	NA	0.294117647	0.289937732	10329	8.082135524	1	MS2b1	Infiltrated	III
High	0.227975202	SAM6662f5181f87	PD	SD/PD	IC1	IC1	TC0	inflamed	5	M	WHITE	N	0	PREVIOUS	Liver	(less than) 1 year	bladder	N	NA	0.490196078	0.918382206	10303	19.28542094	0	MS1a	UroA	I
High	1.810365671	SAM670649e105b5	CR	CR/PR	IC2	IC2+	TC0	excluded	15	F	WHITE	N	0	NEVER	LN Only	(less than) 1 year	bladder	Y	Y	2.68627451	1.148885294	10148	22.07802875	0	MS2b2.2	Basal/SCC-like	I
High	0.534127879	SAM675a12a09c15	PD	SD/PD	IC1	IC1	TC0	desert	13	M	WHITE	N	0	PREVIOUS	Liver	1-2 years	bladder	Y	N	1.254901961	0.874536375	10254	2.891170431	1	MS1a	UroA	I
High	3.593587743	SAM6780ed436b55	PD	SD/PD	IC2	IC2+	TC0	inflamed	14	F	WHITE	N	1	PREVIOUS	Visceral	more than 2 years	bladder	Y	Y	2.549019608	1.12775063	10167	6.242299795	1	MS2b2.2	Basal/SCC-like	III
High	-0.225846403	SAM6792d6e98068	PD	SD/PD	IC2	IC2+	TC0	desert	17	M	BLACK OR AFRICAN AMERICAN	Y	2	PREVIOUS	Liver	(less than) 1 year	bladder	N	NA	1.117647059	1.071601074	10095	6.012320329	1	MS1b	UroA	I
Low	-2.926848272	SAM681e4bf7cf85	PR	CR/PR	IC2	IC2+	TC0	excluded	7	M	WHITE	N	0	NEVER	NA	1-2 years	bladder	Y	Y	1.862745098	1.586346354	10156	23.39219713	0	MS1b	UroA	I
High	-1.939128672	SAM6964a6d7b967	PD	SD/PD	IC1	IC0	TC1	NA	5	M	WHITE	N	1	PREVIOUS	Visceral	(less than) 1 year	bladder	N	NA	1.176470588	0.886016153	10192	16.26283368	1	MS2a1	Genomically unstable	II
High	-2.562362673	SAM698d8d76b934	NE	NA	IC1	IC1	TC0	excluded	6	F	WHITE	N	1	NEVER	Visceral	(less than) 1 year	bladder	Y	Y	1.019607843	1.234405929	10101	0.427104723	1	MS2b2.2	Basal/SCC-like	IV
High	-1.070173581	SAM6cb230f208a8	PR	CR/PR	IC0	IC0	TC1	desert	20	M	WHITE	N	0	PREVIOUS	Visceral	1-2 years	lung	Y	Y	1.039215686	0.772356644	10234	23.22792608	0	MS1b	UroA	I
High	4.309236106	SAM6cbc10abddb0	PD	SD/PD	IC2	IC2+	TC0	inflamed	3	M	WHITE	N	1	NEVER	LN Only	(less than) 1 year	bladder	Y	Y	0.960784314	0.933544306	10010	5.94661191	1	MS2b2.2	Basal/SCC-like	III
High	2.880257711	SAM6d2ae0c39b96	PD	SD/PD	IC1	IC1	TC0	excluded	NA	M	BLACK OR AFRICAN AMERICAN	N	1	CURRENT	LN Only	(less than) 1 year	lymph node	Y	Y	NA	1.087961118	10168	22.11088296	0	MS1b	UroA	I
High	-1.112800578	SAM6dd7ad1d797d	PD	SD/PD	IC1	IC1	TC2+	NA	NA	M	WHITE	N	1	PREVIOUS	Visceral	1-2 years	bladder	Y	Y	3.568627451	1.249411967	10089	19.28542094	1	MS2b2.2	Basal/SCC-like	III
Low	-3.634652793	SAM6f2a102a99df	CR	CR/PR	IC2	IC2+	TC2+	NA	8	F	WHITE	N	1	NEVER	NA	(less than) 1 year	NA	N	NA	2.078431373	0.74347972	10309	19.28542094	0	MS2a2	Genomically unstable	II
Low	-2.661851436	SAM6ff654a20f98	CR	CR/PR	IC1	IC1	TC0	excluded	6	M	WHITE	N	0	PREVIOUS	NA	(less than) 1 year	kidney	N	NA	1.039215686	0.673914632	10202	18.56262834	0	MS2b1	Infiltrated	I
High	-1.313312114	SAM7114d99032ec	PD	SD/PD	IC0	IC0	TC0	NA	17	M	WHITE	N	1	NEVER	Visceral	1-2 years	bladder	Y	Y	2.176470588	1.082968668	10111	10.84188912	1	MS1b	UroA	I
Low	-3.77511971	SAM714285adf612	NE	NA	IC2	IC2+	TC2+	inflamed	5	M	WHITE	N	1	NEVER	Liver	1-2 years	kidney	Y	Y	0.980392157	1.331095466	10060	0.624229979	1	MS2b1	Infiltrated	IV
High	-2.005069319	SAM716f54e468f4	SD	SD/PD	IC2	IC2+	TC0	NA	6	M	WHITE	N	1	NEVER	Liver	1-2 years	kidney	Y	Y	1.568627451	1.356778099	10170	21.19096509	0	MS2b1	Infiltrated	II
Low	-3.050794839	SAM727c0e92a2a7	PR	CR/PR	IC2	IC2+	TC2+	NA	1	M	WHITE	Y	0	PREVIOUS	LN Only	(less than) 1 year	lymph node	N	NA	0.333333333	0.95596147	10239	18.72689938	0	MS2a2	Genomically unstable	II
Low	-2.700469936	SAM73663ee4a96e	CR	CR/PR	IC2	IC2+	TC0	excluded	NA	M	WHITE	N	0	PREVIOUS	LN Only	(less than) 1 year	kidney	N	NA	NA	0.796165422	10123	21.25667351	0	MS1b	UroA	I
High	3.828508606	SAM73b653ae20d1	NE	NA	IC2	IC2+	TC2+	inflamed	3	F	WHITE	N	1	NEVER	Visceral	(less than) 1 year	other	Y	Y	0.960784314	1.362265827	10053	1.80698152	1	MS2b2.2	Basal/SCC-like	III
High	1.752988015	SAM75142fcab9df	PD	SD/PD	IC2	IC2+	TC0	excluded	7	F	WHITE	N	1	NEVER	LN Only	more than 2 years	kidney	Y	Y	0.274509804	1.367829589	10270	11.92607803	1	MS2b1	Infiltrated	I
High	6.779176832	SAM7538ad9ff524	SD	SD/PD	IC1	IC1	TC0	inflamed	21	F	WHITE	N	1	PREVIOUS	NA	(less than) 1 year	bladder	N	NA	2.392156863	0.657817494	10212	19.1211499	0	MS2b2.1	UroB	III
High	0.781944875	SAM753d4bb52dbe	SD	SD/PD	IC1	IC1	TC0	excluded	7	M	WHITE	N	1	CURRENT	Visceral	(less than) 1 year	ureter	Y	Y	NA	1.523080086	10337	11.36755647	1	MS2b1	Infiltrated	I
High	-0.3384925	SAM75f12d1a55fc	SD	SD/PD	IC2	IC2+	TC0	inflamed	6	M	WHITE	N	0	PREVIOUS	Visceral	1-2 years	lung	Y	N	0.333333333	0.748055858	10052	14.75154004	0	MS2b1	Infiltrated	IV
High	0.470363552	SAM76a431ba6ce1	PD	SD/PD	IC1	IC1	TC0	inflamed	6	M	WHITE	N	0	NEVER	Visceral	(less than) 1 year	kidney	N	NA	0.215686275	0.804776832	10300	14.12731006	1	MS2b1	Infiltrated	III
High	-1.588291415	SAM771445e92421	CR	CR/PR	IC1	IC1	TC0	inflamed	NA	M	WHITE	N	0	NEVER	LN Only	more than 2 years	bladder	Y	N	0.215686275	0.490146122	10165	19.41683778	0	MS2b1	Infiltrated	III
High	2.988884326	SAM7746b76437e6	NE	NA	IC0	IC0	TC0	desert	5	M	WHITE	N	1	PREVIOUS	Liver	1-2 years	bladder	Y	Y	0.392156863	1.66593224	10203	2.825462012	1	MS1b	UroA	I
High	3.80165074	SAM7829a341b9f3	PD	SD/PD	IC2	IC2+	TC1	inflamed	3	M	WHITE	Y	1	PREVIOUS	NA	(less than) 1 year	bladder	N	NA	0.745098039	0.714102373	10146	3.876796715	1	MS2b2.2	Basal/SCC-like	IV
High	5.485628507	SAM7893196e0e89	PD	SD/PD	IC0	IC0	TC0	NA	5	M	ASIAN	N	1	PREVIOUS	Visceral	(less than) 1 year	bladder	Y	N	0.941176471	1.548390568	10069	2.661190965	1	MS2b2.2	Basal/SCC-like	III
High	-1.689528148	SAM7a9093b9c7e9	NE	NA	IC0	IC0	TC0	desert	1	M	WHITE	N	1	NEVER	NA	1-2 years	kidney	Y	Y	0.215686275	0.821923338	10020	1.80698152	1	MS2b1	Infiltrated	II
High	-1.382325518	SAM7aa01fc49a80	PD	SD/PD	IC1	IC1	TC0	excluded	NA	M	WHITE	N	1	PREVIOUS	Liver	more than 2 years	bladder	N	NA	1.039215686	1.063460953	10370	2.135523614	1	MS2b1	Infiltrated	II
High	1.045654493	SAM7b40007f4aa4	PR	CR/PR	IC0	IC0	TC0	NA	12	F	WHITE	N	1	NEVER	Visceral	(less than) 1 year	ureter	N	NA	NA	0.978980558	10051	21.65092402	0	MS2a1	Genomically unstable	IV
High	5.157130765	SAM7bff231634e9	SD	SD/PD	IC2	IC2+	TC2+	NA	NA	M	WHITE	N	1	PREVIOUS	Visceral	(less than) 1 year	ureter	Y	Y	0.725490196	1.227186416	10347	10.25051335	1	MS2b2.2	Basal/SCC-like	III
High	0.238391354	SAM7c67b05aa109	SD	SD/PD	IC0	IC0	TC1	NA	5	F	WHITE	N	0	NEVER	Visceral	1-2 years	bladder	Y	Y	0.529411765	1.175252697	10083	8.246406571	1	MS1b	UroA	I
High	-0.190853973	SAM7d2dfba6cd84	SD	SD/PD	IC1	IC1	TC0	inflamed	4	M	WHITE	N	0	CURRENT	Liver	1-2 years	lymph node	Y	Y	0.156862745	0.746499808	10345	12.71457906	1	MS2b1	Infiltrated	IV
High	-2.302450873	SAM7d7c54623618	PR	CR/PR	IC0	IC0	TC0	excluded	8	M	WHITE	N	0	CURRENT	Liver	(less than) 1 year	bladder	Y	N	2.098039216	1.132101135	10049	21.2238193	0	MS2a1	Genomically unstable	II
High	-2.214402112	SAM7edacb3deb65	NE	NA	IC0	IC0	TC0	desert	NA	M	WHITE	Y	1	PREVIOUS	LN Only	1-2 years	kidney	N	NA	0.647058824	0.571193024	10038	18.00410678	0	MS2a1	Genomically unstable	II
High	-0.711919777	SAM7ee2b6e4d6b3	NE	NA	IC0	IC0	TC0	excluded	36	M	WHITE	Y	1	PREVIOUS	Visceral	1-2 years	kidney	Y	Y	6.803921569	1.433244855	10045	1.708418891	1	MS1b	UroA	I
Low	-2.845818474	SAM7f0d9cc7f001	PD	SD/PD	IC1	IC1	TC0	excluded	NA	M	WHITE	N	1	NEVER	Liver	more than 2 years	bladder	Y	Y	NA	0.649813391	10220	4.632443532	1	MS2b1	Infiltrated	II
High	2.261515858	SAM7fb6987514a4	PD	SD/PD	IC2	IC2+	TC0	excluded	1	M	BLACK OR AFRICAN AMERICAN	N	0	NEVER	Liver	1-2 years	bladder	Y	N	NA	1.156595216	10293	22.83367556	0	MS2b1	Infiltrated	III
High	-1.819167728	SAM7fb7a13c096b	PD	SD/PD	IC0	IC0	TC0	excluded	11	M	ASIAN	N	2	CURRENT	Liver	(less than) 1 year	kidney	N	NA	0.764705882	0.483768604	10006	1.675564682	1	MS2b1	Infiltrated	II
High	7.168791602	SAM80c6183220e6	PD	SD/PD	IC1	IC1	TC0	inflamed	8	M	WHITE	N	0	CURRENT	LN Only	(less than) 1 year	kidney	N	NA	0.215686275	0.541934294	10030	14.75154004	0	MS2b2.2	Basal/SCC-like	III
High	1.375533705	SAM81b71522417a	PD	SD/PD	IC0	IC0	TC0	NA	7	F	WHITE	N	0	PREVIOUS	Liver	(less than) 1 year	bladder	N	NA	1.078431373	1.705661217	10081	2.135523614	1	MS1b	UroA	I
High	-0.703572035	SAM822b226466a1	SD	SD/PD	IC0	IC0	TC0	desert	NA	M	WHITE	Y	1	PREVIOUS	Visceral	1-2 years	other	Y	Y	1.098039216	1.26143583	10133	17.28131417	0	MS1b	UroA	I
High	0.251987745	SAM8533e5e261d6	PR	CR/PR	IC0	IC0	TC0	desert	5	M	WHITE	N	0	PREVIOUS	Visceral	1-2 years	bladder	Y	N	1.725490196	1.523077261	10269	12.81314168	1	MS1b	UroA	I
High	5.932212612	SAM85e41e7f33f9	NE	NA	IC1	IC1	TC1	inflamed	10	M	WHITE	N	2	PREVIOUS	Visceral	(less than) 1 year	bladder	N	NA	1.254901961	1.164735709	10264	0.624229979	1	MS2b2.2	Basal/SCC-like	IV
High	0.827352419	SAM85f0a3ac1c45	PD	SD/PD	IC2	IC2+	TC0	excluded	8	M	WHITE	N	1	CURRENT	Visceral	1-2 years	lung	Y	Y	0.274509804	1.124738569	10098	5.848049281	1	MS1b	UroA	III
High	-0.722503875	SAM87a8e18eb45b	PD	SD/PD	IC1	IC1	TC0	excluded	14	F	WHITE	N	2	NEVER	Visceral	(less than) 1 year	bladder	N	NA	0.31372549	1.04861123	10339	2.759753593	1	MS1b	UroA	I
High	3.123545058	SAM8884fe446d20	PR	CR/PR	IC2	IC2+	TC2+	inflamed	13	M	WHITE	N	1	NEVER	NA	(less than) 1 year	bladder	Y	N	6	0.794959172	10044	23.16221766	0	MS2b2.2	Basal/SCC-like	III
Low	-3.726616692	SAM8a1b0e02ee42	CR	CR/PR	IC0	IC0	TC0	desert	14	M	ASIAN	N	0	NEVER	LN Only	1-2 years	bladder	Y	Y	0.843137255	1.796841482	10349	20.56673511	0	MS2a1	Genomically unstable	II
High	0.966564938	SAM8a42c0d59187	NE	NA	IC0	IC0	TC0	NA	3	M	WHITE	Y	1	NEVER	Liver	(less than) 1 year	NA	Y	N	0.274509804	0.891949289	10110	2.825462012	1	MS1b	UroA	III
High	-2.111879249	SAM8b4b8b0f9e73	SD	SD/PD	IC1	IC1	TC0	excluded	7	M	WHITE	N	0	PREVIOUS	LN Only	(less than) 1 year	kidney	N	NA	1	0.581736105	10199	15.67145791	0	MS2b1	Infiltrated	I
High	-1.532590216	SAM8e43e9caf307	NE	NA	IC1	IC1	TC0	excluded	4	F	WHITE	N	0	PREVIOUS	Liver	(less than) 1 year	bladder	Y	Y	1	1.392042596	10285	0.492813142	1	MS2a1	Genomically unstable	II
Low	-2.83020791	SAM8e469834acc1	PD	SD/PD	IC1	IC1	TC0	excluded	6	M	WHITE	N	1	NEVER	Liver	more than 2 years	bladder	Y	Y	NA	0.978556694	10287	3.712525667	1	MS1a	UroA	I
High	0.111930553	SAM8e8ef2368dfa	PD	SD/PD	IC0	IC0	TC0	desert	6	M	WHITE	N	0	CURRENT	Visceral	(less than) 1 year	kidney	Y	N	0.509803922	1.042745306	10207	4.501026694	1	MS2b1	Infiltrated	IV
Low	-3.299340228	SAM8f2275c36e8c	SD	SD/PD	IC1	IC1	TC0	desert	5	M	WHITE	N	0	NEVER	Visceral	1-2 years	bladder	Y	Y	NA	1.631053965	10189	20.73100616	0	MS1b	UroA	I
Low	-2.895183009	SAM91c47b054ffb	PR	CR/PR	IC2	IC2+	TC0	inflamed	49	M	WHITE	Y	0	PREVIOUS	Visceral	(less than) 1 year	bladder	Y	N	2.705882353	1.102690007	10162	17.01848049	1	MS2a1	Genomically unstable	II
High	-1.224421255	SAM9306c5c92444	PD	SD/PD	IC2	IC2+	TC1	inflamed	12	M	WHITE	N	1	NEVER	Visceral	1-2 years	bladder	Y	NA	2.235294118	1.772576882	10129	15.44147844	0	MS2a1	Genomically unstable	II
High	-2.374813734	SAM9410b866974a	SD	SD/PD	IC0	IC0	TC0	NA	NA	M	WHITE	N	1	NEVER	LN Only	1-2 years	bladder	Y	N	NA	1.467483351	10333	6.735112936	1	MS2b1	Infiltrated	IV
High	7.68196909	SAM943df5cf15df	PD	SD/PD	IC1	IC1	TC0	desert	5	M	WHITE	N	1	PREVIOUS	Visceral	(less than) 1 year	bladder	Y	N	0.117647059	0.984678546	10080	2.135523614	1	MS2b2.2	Basal/SCC-like	III
High	-1.543345456	SAM9448d858692c	NE	NA	IC2	IC2+	TC1	inflamed	8	M	WHITE	Y	1	PREVIOUS	Liver	(less than) 1 year	kidney	Y	N	NA	0.95079965	10289	2.036960986	1	MS2b1	Infiltrated	II
High	2.543120652	SAM94859b440b1d	PD	SD/PD	IC1	IC1	TC0	excluded	11	M	BLACK OR AFRICAN AMERICAN	N	1	NEVER	Visceral	more than 2 years	kidney	N	NA	0.215686275	0.507752337	10298	13.33880903	1	MS1b	UroA	I
High	2.323837955	SAM9539a4f19ebc	SD	SD/PD	IC0	IC0	TC0	desert	NA	M	WHITE	N	0	NEVER	Liver	(less than) 1 year	bladder	Y	N	0.431372549	1.46802344	10144	7.950718686	1	MS1b	UroA	I
High	-2.480073864	SAM957378bd907f	PD	SD/PD	IC0	IC0	TC0	excluded	NA	M	WHITE	N	0	PREVIOUS	Liver	1-2 years	ureter	Y	N	0.196078431	0.870141685	10216	2.234086242	1	MS2b1	Infiltrated	II
High	0.881521457	SAM95c70496ffb5	NE	NA	IC2	IC2+	TC0	inflamed	NA	F	OTHER	N	0	NEVER	Visceral	(less than) 1 year	lymph node	Y	N	NA	0.567752495	10128	0.361396304	1	MS2b1	Infiltrated	III
High	-0.20019674	SAM961d04c42bd9	PD	SD/PD	IC0	IC0	TC0	excluded	17	M	WHITE	N	1	CURRENT	Visceral	(less than) 1 year	bladder	Y	N	1.725490196	1.546205074	10034	5.880903491	1	MS2a1	Genomically unstable	I
High	2.751314034	SAM9681450bbc90	NE	NA	IC2	IC2+	TC0	inflamed	21	M	WHITE	N	1	PREVIOUS	Visceral	more than 2 years	bladder	Y	Y	NA	1.182872827	10328	4.960985626	1	MS2b1	Infiltrated	III
High	-2.27839411	SAM9725303dce0c	PD	SD/PD	IC1	IC1	TC0	desert	22	M	WHITE	Y	1	NEVER	Liver	more than 2 years	bladder	N	NA	4.431372549	1.307368768	10286	8.90349076	0	MS2a1	Genomically unstable	II
High	0.458524011	SAM978a587b207e	PD	SD/PD	IC0	IC1	TC2+	excluded	NA	M	WHITE	N	0	CURRENT	LN Only	(less than) 1 year	bladder	Y	N	1.921568627	1.042869313	10131	2.102669405	1	MS2a2	Genomically unstable	II
Low	-2.59920634	SAM97a00e0929fb	PR	CR/PR	IC2	IC2+	TC0	excluded	18	M	OTHER	N	0	PREVIOUS	Liver	(less than) 1 year	kidney	N	NA	2.862745098	0.710256922	10007	12.71457906	0	MS2a1	Genomically unstable	II
High	0.969702083	SAM99a46b9eec27	PD	SD/PD	IC0	IC0	TC0	excluded	5	M	WHITE	N	1	PREVIOUS	Liver	1-2 years	kidney	Y	Y	0.725490196	1.965691571	10236	3.613963039	1	MS2b1	Infiltrated	I
High	-0.903010943	SAM99b1f6a9534e	NE	NA	IC1	IC1	TC0	excluded	5	F	WHITE	N	0	PREVIOUS	Liver	(less than) 1 year	bladder	Y	Y	1	1.043948945	10285	0.492813142	1	MS2a1	Genomically unstable	II
Low	-2.683400185	SAM9a2cf3c06fb3	PD	SD/PD	IC1	IC1	TC0	inflamed	4	M	WHITE	N	0	PREVIOUS	Visceral	more than 2 years	bladder	Y	Y	0.862745098	1.606608343	10059	5.650924025	1	MS2b1	Infiltrated	II
High	5.102009273	SAM9aa6a095a9d6	PD	SD/PD	IC1	IC1	TC0	excluded	5	M	WHITE	Y	0	PREVIOUS	NA	more than 2 years	kidney	Y	Y	0.647058824	0.882239327	10171	8.837782341	1	MS2b2.1	UroB	I
High	1.628184177	SAM9b9d48b0b02c	NE	NA	IC1	IC1	TC0	inflamed	5	M	WHITE	Y	1	PREVIOUS	Liver	more than 2 years	bladder	Y	Y	2.117647059	1.583998653	10039	2.891170431	1	MS2a1	Genomically unstable	II
High	-2.140949147	SAM9cafb905b36a	PD	SD/PD	IC2	IC2+	TC2+	inflamed	12	M	WHITE	N	0	PREVIOUS	LN Only	(less than) 1 year	kidney	Y	Y	0.588235294	1.532490278	10359	7.622176591	1	MS2b2.2	Basal/SCC-like	IV
High	-0.947706626	SAM9d2494119c05	PD	SD/PD	IC0	IC0	TC0	NA	NA	M	WHITE	N	1	NEVER	Liver	(less than) 1 year	liver	Y	N	NA	0.958447422	10176	1.445585216	1	MS1b	UroA	I
High	1.026710914	SAM9daccafc18db	PD	SD/PD	IC0	IC0	TC0	desert	NA	F	WHITE	N	0	CURRENT	Visceral	(less than) 1 year	kidney	Y	Y	NA	0.597249445	10113	16.45995893	0	MS2b2.2	Basal/SCC-like	III
High	0.139131288	SAM9e11ec6bea80	SD	SD/PD	IC2	IC2+	TC2+	inflamed	10	M	WHITE	N	1	PREVIOUS	Visceral	more than 2 years	bladder	Y	N	NA	1.395367588	10215	15.40862423	1	MS2b2.2	Basal/SCC-like	IV
Low	-3.880272895	SAM9eebdef2858a	NE	NA	IC1	IC1	TC0	excluded	NA	F	WHITE	N	1	NEVER	Liver	more than 2 years	bladder	Y	Y	NA	0.620737433	10327	0.821355236	1	MS2a1	Genomically unstable	IV
High	0.479703281	SAM9fb814c22bdb	SD	SD/PD	IC1	IC1	TC0	desert	6	F	WHITE	N	0	PREVIOUS	NA	(less than) 1 year	bladder	N	NA	0.431372549	0.771397059	10088	19.1211499	1	MS2b1	Infiltrated	III
High	-2.01383004	SAMa0ca029b7afd	NE	NA	IC0	IC0	TC0	NA	12	M	WHITE	N	1	PREVIOUS	Visceral	(less than) 1 year	NA	N	NA	0.745098039	0.642024205	10314	0.361396304	1	MS1b	UroA	II
High	3.138166509	SAMa1871f491b02	PD	SD/PD	IC0	IC0	TC0	desert	NA	F	WHITE	N	1	NEVER	Liver	more than 2 years	bladder	Y	Y	3.333333333	1.629593808	10108	1.741273101	1	MS1b	UroA	I
High	-0.268555577	SAMa1e62d323e1d	SD	SD/PD	IC2	IC2+	TC0	inflamed	15	F	WHITE	Y	0	PREVIOUS	Visceral	1-2 years	bladder	Y	N	0.921568627	1.314022684	10321	10.57905544	1	MS2a1	Genomically unstable	II
High	5.405866065	SAMa321770ac31c	PD	SD/PD	IC2	IC2+	TC0	excluded	8	M	WHITE	N	0	PREVIOUS	Visceral	(less than) 1 year	lymph node	Y	N	1.411764706	1.388587984	10369	7.063655031	0	MS2b2.2	Basal/SCC-like	II
High	1.730708151	SAMa424c75831b4	PD	SD/PD	IC2	IC2+	TC0	NA	6	M	WHITE	N	1	PREVIOUS	Visceral	1-2 years	bladder	Y	N	0.68627451	0.776141762	10240	3.54825462	1	MS1b	UroA	II
High	-1.328875149	SAMa535fcdf18a0	PR	CR/PR	IC0	IC0	TC0	NA	19	M	WHITE	N	1	PREVIOUS	NA	1-2 years	bladder	Y	Y	0.882352941	0.899224052	10371	17.28131417	0	MS1b	UroA	I
High	5.021754043	SAMa90d73f8d891	PD	SD/PD	IC0	IC0	TC0	NA	12	M	WHITE	N	0	PREVIOUS	Visceral	(less than) 1 year	other	Y	N	0.725490196	0.848679378	10356	1.018480493	1	MS2b2.2	Basal/SCC-like	III
High	0.020015383	SAMa913c6139ec8	SD	SD/PD	IC2	IC2+	TC0	excluded	NA	M	WHITE	N	0	NEVER	Visceral	(less than) 1 year	kidney	Y	N	1.529411765	0.942285081	10304	5.125256674	1	MS2b1	Infiltrated	II
High	-1.627465051	SAMa9ca8536d2b1	SD	SD/PD	IC1	IC1	TC1	NA	3	M	WHITE	N	0	PREVIOUS	LN Only	1-2 years	bladder	N	NA	0.352941176	0.846129683	10330	21.84804928	0	MS2b1	Infiltrated	III
Low	-2.967357992	SAMaabf4afe4213	PD	SD/PD	IC0	IC0	TC0	NA	18	M	WHITE	N	1	NEVER	Visceral	(less than) 1 year	lymph node	N	NA	2	0.879312254	10159	2.628336756	1	MS2a1	Genomically unstable	II
Low	-3.195171788	SAMaaf505c36f93	PR	CR/PR	IC1	IC1	TC0	excluded	15	M	WHITE	N	1	PREVIOUS	LN Only	more than 2 years	kidney	Y	Y	1.725490196	1.53824532	10259	20.56673511	0	MS1b	UroA	I
High	-0.529703523	SAMab8052a03398	SD	SD/PD	IC2	IC2+	TC0	inflamed	NA	M	WHITE	N	1	NEVER	LN Only	(less than) 1 year	lymph node	Y	N	0.039215686	0.767620979	10019	13.30595483	1	MS2b1	Infiltrated	III
High	-1.4906656	SAMabc151b01ea3	PD	SD/PD	IC1	IC1	TC0	excluded	NA	F	WHITE	N	1	NEVER	Liver	(less than) 1 year	bladder	Y	N	NA	0.744010044	10092	0.558521561	1	MS2b2.2	Basal/SCC-like	IV
High	1.700589922	SAMad83c9c53537	PD	SD/PD	IC1	IC1	TC0	NA	6	M	WHITE	N	0	PREVIOUS	Visceral	1-2 years	kidney	Y	Y	0.745098039	1.296951966	10372	14.98151951	0	MS1a	UroA	I
High	-0.236385047	SAMae02629a97f7	PD	SD/PD	IC0	IC0	TC0	NA	NA	F	WHITE	N	0	PREVIOUS	Liver	(less than) 1 year	kidney	Y	N	NA	0.77228259	10326	3.252566735	1	MS1b	UroA	II
High	1.545686039	SAMae1690469964	SD	SD/PD	IC1	IC1	TC0	NA	NA	M	BLACK OR AFRICAN AMERICAN	Y	0	CURRENT	Visceral	1-2 years	ureter	Y	Y	NA	1.80587501	10320	21.15811088	1	MS1b	UroA	I
High	1.047486097	SAMae4da274eded	PD	SD/PD	IC0	IC0	TC0	NA	NA	F	WHITE	Y	1	NEVER	Liver	(less than) 1 year	bladder	Y	Y	NA	1.48461675	10004	4.993839836	1	MS2a2	Genomically unstable	II
Low	-4.475246267	SAMaec7380f9ab0	PR	CR/PR	IC2	IC2+	TC0	excluded	4	M	WHITE	N	2	NEVER	NA	(less than) 1 year	ureter	N	NA	NA	1.308666391	10155	20.862423	0	MS2a2	Genomically unstable	IV
Low	-2.995748074	SAMaf42c1541269	SD	SD/PD	IC2	IC2+	TC0	inflamed	14	M	WHITE	N	1	PREVIOUS	Liver	(less than) 1 year	bladder	N	NA	2.196078431	0.795428005	10178	5.519507187	0	MS2a2	Genomically unstable	II
Low	-3.320035716	SAMaf7578d55754	NE	NA	IC0	IC2+	TC2+	excluded	NA	F	WHITE	N	1	PREVIOUS	NA	(less than) 1 year	other	Y	N	2.666666667	1.356513448	10357	0.229979466	1	MS2a2	Genomically unstable	II
High	-2.15459385	SAMaff272833538	NE	NA	IC2	IC2+	TC0	excluded	5	M	WHITE	Y	1	NEVER	Liver	(less than) 1 year	kidney	Y	Y	1.274509804	1.308997006	10241	2.135523614	1	MS2a2	Genomically unstable	I
High	0.280157451	SAMb0a83e5fbde9	SD	SD/PD	IC0	IC0	TC0	NA	7	M	WHITE	Y	1	PREVIOUS	Visceral	more than 2 years	lung	Y	N	0.352941176	0.805643942	10100	23.32648871	0	MS1b	UroA	I
High	3.580324558	SAMb0d11db9aa79	PD	SD/PD	IC2	IC2+	TC0	inflamed	3	F	WHITE	N	0	NEVER	Visceral	1-2 years	lung	Y	N	0.843137255	1.268973036	10125	10.54620123	1	MS2b2.1	UroB	I
Low	-2.829438076	SAMb15ac6e4c4ef	PR	CR/PR	IC1	IC1	TC0	NA	11	M	WHITE	Y	0	PREVIOUS	Visceral	more than 2 years	bladder	Y	Y	1.509803922	1.28556717	10096	20.00821355	0	MS2a1	Genomically unstable	II
High	0.25374989	SAMb15ad09d6e24	PD	SD/PD	IC2	IC2+	TC2+	excluded	4	F	WHITE	N	0	NEVER	LN Only	(less than) 1 year	bladder	Y	Y	NA	1.179456896	10206	3.876796715	1	MS2b1	Infiltrated	IV
Low	-3.909775679	SAMb2e4a082541a	PD	SD/PD	IC1	IC1	TC0	NA	NA	F	WHITE	N	1	NEVER	Visceral	1-2 years	bladder	Y	N	NA	0.720924437	10332	4.369609856	1	MS2b1	Infiltrated	IV
High	-0.732713993	SAMb2f1d0e54ece	PR	CR/PR	IC2	IC2+	TC2+	desert	NA	M	WHITE	N	1	PREVIOUS	Visceral	(less than) 1 year	bladder	Y	N	0.862745098	0.798488776	10073	11.40041068	1	MS2b1	Infiltrated	IV
High	-0.281872105	SAMb3c02294aba7	PR	CR/PR	IC0	IC0	TC1	desert	18	M	WHITE	Y	1	PREVIOUS	Visceral	(less than) 1 year	other	Y	N	NA	1.065555938	10344	22.40657084	0	MS2a1	Genomically unstable	II
High	0.232141074	SAMb419a8fcbfcd	PR	CR/PR	IC2	IC2+	TC0	excluded	19	M	WHITE	Y	1	PREVIOUS	Liver	1-2 years	bladder	Y	N	NA	1.566145358	10363	22.73511294	0	MS2a1	Genomically unstable	IV
High	1.86175614	SAMb470eb8f04be	CR	CR/PR	IC2	IC2+	TC0	excluded	35	M	WHITE	N	0	NEVER	LN Only	more than 2 years	bladder	Y	Y	NA	1.438116317	10115	20.07392197	0	MS1b	UroA	I
Low	-3.313453179	SAMb4c7a001537d	PD	SD/PD	IC1	IC1	TC1	inflamed	5	M	WHITE	N	1	PREVIOUS	Visceral	1-2 years	kidney	Y	Y	NA	0.815850533	10068	3.186858316	1	MS1b	UroA	I
Low	-3.679161117	SAMb8070b7937e7	SD	SD/PD	IC1	IC1	TC0	desert	5	M	WHITE	Y	0	PREVIOUS	Liver	(less than) 1 year	bladder	Y	Y	0.333333333	0.9213601	10127	21.02669405	1	MS1b	UroA	I
High	2.171804024	SAMb8101c538753	SD	SD/PD	IC2	IC2+	TC2+	inflamed	16	M	WHITE	N	1	PREVIOUS	Liver	(less than) 1 year	bladder	N	NA	3.764705882	0.562344613	10280	13.40451745	1	MS2b2.2	Basal/SCC-like	IV
High	-1.74849225	SAMb8f13a0525a6	NE	NA	IC2	IC2+	TC0	excluded	4	M	WHITE	N	0	NEVER	Liver	1-2 years	kidney	Y	Y	0.529411765	0.97031996	10079	2.694045175	1	MS2b2.2	Basal/SCC-like	IV
High	0.931779201	SAMb963dda93cfd	PD	SD/PD	IC2	IC2+	TC2+	excluded	8	M	OTHER	N	1	CURRENT	Liver	1-2 years	bladder	Y	Y	0.882352941	1.693617783	10281	2.759753593	1	MS2b2.2	Basal/SCC-like	IV
High	3.508769179	SAMba1a34b5a060	PD	SD/PD	IC2	IC2+	TC0	inflamed	5	M	WHITE	N	0	NEVER	Visceral	(less than) 1 year	bladder	Y	N	0.901960784	1.023017945	10277	12.84599589	1	MS2b2.2	Basal/SCC-like	III
High	1.273589929	SAMba7176afe070	PD	SD/PD	IC0	IC0	TC0	excluded	5	F	WHITE	N	0	NEVER	Visceral	more than 2 years	kidney	Y	Y	NA	1.030459199	10302	3.449691992	0	MS1a	UroA	I
Low	-3.921809875	SAMbc8dc3a7b54e	PD	SD/PD	IC0	IC0	TC0	desert	7	F	WHITE	Y	1	PREVIOUS	Visceral	(less than) 1 year	bladder	N	NA	0.745098039	1.01780793	10087	14.75154004	1	MS2a1	Genomically unstable	II
High	4.065799804	SAMbcb07ba81cee	PD	SD/PD	IC2	IC2+	TC0	excluded	NA	M	WHITE	N	0	PREVIOUS	Liver	more than 2 years	bladder	Y	Y	NA	0.352491649	10011	2.529774127	1	MS2b2.2	Basal/SCC-like	III
High	0.634178613	SAMbcbc7957c264	PD	SD/PD	IC1	IC1	TC0	desert	9	M	WHITE	Y	1	NEVER	Visceral	1-2 years	bladder	Y	Y	NA	1.701393778	10308	4.1724846	1	MS1b	UroA	I
High	-1.762312386	SAMbd8ee73983b8	NE	NA	IC1	IC1	TC0	excluded	9	M	WHITE	Y	1	NEVER	LN Only	1-2 years	bladder	Y	N	1.019607843	0.950789082	10358	0.854209446	1	MS1b	UroA	II
High	-2.552725417	SAMbda79f955628	SD	SD/PD	IC2	IC2+	TC0	inflamed	20	F	WHITE	N	1	PREVIOUS	NA	1-2 years	bladder	Y	Y	1.254901961	0.373279767	10065	20.63244353	0	MS2a2	Genomically unstable	II
High	1.73083917	SAMbe25e2c88f3e	NE	NA	IC2	IC2+	TC1	NA	NA	M	WHITE	N	2	PREVIOUS	LN Only	(less than) 1 year	lymph node	N	NA	NA	0.696806458	10316	2.924024641	1	MS2b2.2	Basal/SCC-like	IV
High	-2.486304858	SAMbe83eae4026e	PD	SD/PD	IC1	IC1	TC0	excluded	10	F	WHITE	Y	1	NEVER	Liver	(less than) 1 year	lymph node	Y	N	0.784313725	0.98462002	10246	2.726899384	1	MS1b	UroA	I
High	-1.76768538	SAMbf1a3ae828e6	CR	CR/PR	IC2	IC2+	TC0	excluded	35	M	WHITE	N	0	PREVIOUS	Visceral	more than 2 years	bladder	Y	N	3.745098039	1.270396545	10090	20.73100616	0	MS2b1	Infiltrated	II
High	-1.183059513	SAMbf91f27e7f9b	NE	NA	IC2	IC2+	TC0	excluded	3	M	WHITE	N	0	PREVIOUS	Liver	1-2 years	kidney	Y	Y	NA	0.778595646	10134	0.59137577	1	MS2b1	Infiltrated	I
High	0.387367341	SAMbfdffb97c446	SD	SD/PD	IC1	IC1	TC2+	excluded	6	F	WHITE	N	1	CURRENT	Visceral	(less than) 1 year	bladder	Y	Y	1.450980392	1.293139593	10046	6.702258727	1	MS2b2.2	Basal/SCC-like	IV
High	-1.824827887	SAMc0d625a50eb8	SD	SD/PD	IC0	IC0	TC0	desert	3	F	WHITE	N	1	NEVER	Visceral	1-2 years	bladder	Y	N	0.294117647	1.007689589	10043	13.27310062	1	MS2b1	Infiltrated	I
Low	-4.160799024	SAMc0da5d48686d	PD	SD/PD	IC1	IC1	TC2+	desert	5	M	WHITE	N	1	NEVER	Visceral	(less than) 1 year	bladder	Y	Y	1.176470588	1.630404968	10295	9.49486653	1	MS2a2	Genomically unstable	IV
High	-2.363580853	SAMc0ef41aa6c8b	PD	SD/PD	IC0	IC0	TC0	desert	5	M	WHITE	Y	0	NEVER	Visceral	(less than) 1 year	NA	Y	N	0.960784314	0.986295793	10104	9.560574949	1	MS1b	UroA	I
Low	-3.150421712	SAMc1251c7bfee2	PR	CR/PR	IC2	IC2+	TC0	excluded	5	M	WHITE	N	0	PREVIOUS	Visceral	(less than) 1 year	bladder	Y	Y	1.098039216	1.635891722	10196	21.61806982	0	MS2a2	Genomically unstable	IV
Low	-3.469331476	SAMc1b27bc16435	PR	CR/PR	IC2	IC2+	TC0	excluded	5	M	WHITE	N	0	PREVIOUS	Visceral	more than 2 years	kidney	Y	Y	1.411764706	0.555511794	10230	24.18069815	0	MS2a1	Genomically unstable	I
High	0.987592686	SAMc2a1820d4e6b	CR	CR/PR	IC2	IC2+	TC0	excluded	NA	M	WHITE	N	0	NEVER	LN Only	(less than) 1 year	bladder	Y	N	NA	1.317778175	10005	20.73100616	0	MS2b1	Infiltrated	I
Low	-3.247508131	SAMc57eadb2d82b	PD	SD/PD	IC0	IC0	TC0	desert	3	M	OTHER	Y	1	NEVER	Visceral	(less than) 1 year	bladder	Y	NA	0.196078431	0.768499062	10271	8.016427105	1	MS1b	UroA	I
High	-1.87364398	SAMc692536a795a	PD	SD/PD	IC1	IC1	TC0	desert	10	M	WHITE	Y	1	PREVIOUS	NA	1-2 years	ureter	Y	Y	NA	1.014260539	10103	5.650924025	1	MS2b1	Infiltrated	II
High	5.847356301	SAMc6eff056c89a	PD	SD/PD	IC0	IC0	TC0	excluded	3	M	WHITE	N	1	PREVIOUS	LN Only	(less than) 1 year	lymph node	N	NA	0.450980392	0.87581313	10054	1.80698152	1	MS2b2.1	UroB	III
High	0.823127121	SAMc919aebc7fdd	PR	CR/PR	IC2	IC2+	TC0	inflamed	3	M	WHITE	N	0	NEVER	LN Only	1-2 years	bladder	Y	Y	0.607843137	0.617165373	10368	20.73100616	0	MS2b1	Infiltrated	IV
High	3.769793273	SAMc97f35a29d16	NE	NA	IC0	IC0	TC0	desert	13	M	WHITE	N	1	PREVIOUS	Visceral	(less than) 1 year	bladder	Y	Y	NA	0.265934049	10323	0.821355236	0	MS1a	UroA	II
High	-1.571732019	SAMcabb6d58ff55	SD	SD/PD	IC2	IC2+	TC2+	inflamed	11	F	BLACK OR AFRICAN AMERICAN	N	1	NEVER	Visceral	(less than) 1 year	lung	Y	N	1.352941176	0.898815285	10188	20.27104723	0	MS2b2.2	Basal/SCC-like	IV
Low	-3.221821494	SAMcb132b0cdd2c	PD	SD/PD	IC1	IC1	TC2+	desert	NA	M	WHITE	N	1	CURRENT	LN Only	(less than) 1 year	lymph node	Y	N	0.843137255	1.365903829	10066	2.529774127	1	MS2a2	Genomically unstable	II
High	-2.203251298	SAMcc4675f394a1	PD	SD/PD	IC0	IC0	TC0	NA	NA	M	WHITE	N	1	PREVIOUS	Liver	(less than) 1 year	liver	Y	Y	NA	1.199407041	10142	3.121149897	1	MS1a	UroA	I
High	-1.928195799	SAMcc7a42d87e9c	PR	CR/PR	IC2	IC2+	TC0	inflamed	26	F	WHITE	N	1	PREVIOUS	Visceral	(less than) 1 year	ureter	N	NA	4.960784314	0.737522766	10149	17.21560575	0	MS2a1	Genomically unstable	I
High	7.020836745	SAMce39dd79b441	PD	SD/PD	IC2	IC2+	TC0	inflamed	14	M	WHITE	N	0	PREVIOUS	Visceral	(less than) 1 year	bladder	N	NA	0.843137255	0.683707576	10022	6.275154004	1	MS2b2.2	Basal/SCC-like	IV
High	-0.747007122	SAMcee0fa8c05b4	NE	NA	IC1	IC1	TC1	excluded	7	M	WHITE	N	1	PREVIOUS	Liver	more than 2 years	bladder	Y	Y	1.37254902	1.515200839	10252	1.675564682	1	MS2a1	Genomically unstable	II
High	-1.807042505	SAMcf018fee2acd	PD	SD/PD	IC0	IC0	TC0	excluded	NA	M	WHITE	N	0	PREVIOUS	Visceral	more than 2 years	lung	Y	Y	NA	1.779962707	10175	16.22997947	1	MS1a	UroA	I
High	3.024439019	SAMd027124354ce	CR	CR/PR	IC0	IC0	TC0	desert	4	F	WHITE	N	0	NEVER	NA	1-2 years	ureter	N	NA	0.764705882	1.431112384	10061	23.52361396	0	MS2b2.2	Basal/SCC-like	III
High	-1.055909243	SAMd0e47be700b0	NE	NA	IC0	IC0	TC0	desert	5	M	WHITE	N	1	NEVER	Visceral	1-2 years	kidney	Y	Y	NA	0.948339183	10177	0.887063655	1	MS1b	UroA	II
High	-0.772447274	SAMd135d5867fe3	PD	SD/PD	IC2	IC2+	TC2+	excluded	3	M	WHITE	Y	1	PREVIOUS	Visceral	1-2 years	bladder	Y	Y	0.607843137	1.030821129	10106	3.613963039	1	MS2b2.2	Basal/SCC-like	IV
High	7.514583981	SAMd1bd63734394	PD	SD/PD	IC1	IC1	TC0	NA	22	M	WHITE	Y	1	PREVIOUS	Liver	(less than) 1 year	bladder	Y	N	NA	1.328418387	10112	1.938398357	1	MS2b2.2	Basal/SCC-like	III
High	2.078882664	SAMd215b503f99a	SD	SD/PD	IC0	IC0	TC0	NA	NA	M	WHITE	N	1	NEVER	Visceral	more than 2 years	bladder	Y	N	NA	1.078580656	10072	1.708418891	0	MS2b1	Infiltrated	I
High	2.007626514	SAMd2492b2a31bb	PD	SD/PD	IC2	IC2+	TC2+	desert	3	F	WHITE	N	0	NEVER	LN Only	(less than) 1 year	lymph node	Y	N	0.490196078	0.824883609	10008	7.852156057	1	MS2b2.2	Basal/SCC-like	III
High	0.84207365	SAMd35318127278	CR	CR/PR	IC1	IC1	TC1	excluded	62	M	WHITE	Y	1	PREVIOUS	LN Only	(less than) 1 year	kidney	N	NA	10.01960784	1.76733864	10201	21.58521561	0	MS2a1	Genomically unstable	II
Low	-5.013405652	SAMd3601288319e	CR	CR/PR	IC2	IC2+	TC0	excluded	14	M	OTHER	N	0	PREVIOUS	LN Only	1-2 years	other	Y	N	0.784313725	0.969539713	10335	23.12936345	0	MS2a1	Genomically unstable	II
Low	-3.526302113	SAMd3bd67996035	CR	CR/PR	IC2	IC2+	TC0	excluded	7	M	WHITE	N	0	PREVIOUS	LN Only	more than 2 years	lymph node	Y	Y	1.568627451	1.335882989	10205	20.82956879	0	MS2a2	Genomically unstable	II
High	-1.007955682	SAMd43f8933066b	PR	CR/PR	IC1	IC1	TC0	inflamed	15	M	UNKNOWN	N	0	PREVIOUS	Visceral	more than 2 years	bladder	Y	Y	1.882352941	0.903452647	10058	20.00821355	0	MS2b1	Infiltrated	II
High	1.379098729	SAMd4c0837b0997	PD	SD/PD	IC2	IC2+	TC1	excluded	5	M	WHITE	N	0	PREVIOUS	Liver	1-2 years	kidney	N	NA	0.529411765	1.240230623	10305	5.388090349	1	MS2b2.1	UroB	III
Low	-3.852068274	SAMd5ab7fbfab4e	NE	NA	IC2	IC2+	TC2+	excluded	35	M	WHITE	N	0	PREVIOUS	LN Only	more than 2 years	bladder	Y	Y	4.647058824	0.903064833	10027	18.1026694	0	MS2a2	Genomically unstable	II
High	-0.835672583	SAMd636e3461955	PD	SD/PD	IC1	IC1	TC0	inflamed	NA	M	WHITE	Y	1	PREVIOUS	LN Only	1-2 years	bladder	Y	Y	0.196078431	0.933864887	10221	10.48049281	1	MS2b1	Infiltrated	IV
High	-0.720831055	SAMd697ba701077	SD	SD/PD	IC0	IC0	TC0	excluded	NA	F	WHITE	Y	0	PREVIOUS	LN Only	more than 2 years	ureter	Y	Y	NA	1.220687526	10319	21.15811088	1	MS1a	UroA	II
High	-1.130437727	SAMd7d57ee3a863	CR	CR/PR	IC2	IC2+	TC0	inflamed	24	M	WHITE	N	1	PREVIOUS	NA	(less than) 1 year	bladder	Y	NA	NA	1.12889413	10138	20.27104723	0	MS2b2.2	Basal/SCC-like	IV
Low	-2.732994028	SAMd86389d0d768	PD	SD/PD	IC0	IC0	TC0	desert	NA	M	WHITE	N	1	PREVIOUS	Visceral	(less than) 1 year	bladder	Y	N	1.411764706	0.789802097	10310	2.201232033	1	MS1b	UroA	I
High	4.683398867	SAMd98bac0a070f	PD	SD/PD	IC0	IC0	TC0	desert	8	M	WHITE	Y	1	PREVIOUS	Liver	(less than) 1 year	ureter	Y	N	0.725490196	1.228113535	10224	2.069815195	1	MS1a	UroA	III
Low	-2.713936368	SAMda4d892fddc8	PD	SD/PD	IC1	IC1	TC0	NA	4	M	WHITE	N	0	PREVIOUS	Visceral	(less than) 1 year	kidney	N	NA	0.274509804	0.421491258	10290	14.12731006	0	MS2b1	Infiltrated	IV
High	3.078191486	SAMdab9ca8fb5de	PD	SD/PD	IC0	IC0	TC0	excluded	14	M	WHITE	N	2	PREVIOUS	Liver	(less than) 1 year	bladder	N	NA	2.921568627	1.529327336	10119	0.197125257	0	MS1a	UroA	I
High	-1.203247646	SAMdad5c29dc105	PD	SD/PD	IC1	IC1	TC0	excluded	5	M	WHITE	N	1	CURRENT	Visceral	more than 2 years	bladder	Y	Y	0.666666667	1.530786152	10306	2.431211499	1	MS1b	UroA	II
High	-2.116894597	SAMdb3f50c9129c	PD	SD/PD	IC0	IC0	TC0	excluded	10	M	WHITE	N	1	CURRENT	Visceral	(less than) 1 year	bladder	Y	N	0.509803922	1.167867748	10084	15.80287474	1	MS2b1	Infiltrated	IV
Low	-3.32861825	SAMdcae54fcd7fa	SD	SD/PD	IC1	IC1	TC0	excluded	NA	M	WHITE	Y	1	PREVIOUS	LN Only	more than 2 years	kidney	Y	N	1.431372549	1.278681723	10284	6.242299795	1	MS2b1	Infiltrated	II
Low	-3.227919142	SAMdee1011782cd	PD	SD/PD	IC1	IC1	TC0	NA	NA	M	WHITE	N	1	NEVER	Visceral	(less than) 1 year	lymph node	Y	Y	NA	0.882439965	10001	3.909650924	1	MS2b1	Infiltrated	I
High	7.533690247	SAMdf3e42c8672a	PD	SD/PD	IC2	IC2+	TC2+	inflamed	19	M	WHITE	N	1	PREVIOUS	Visceral	(less than) 1 year	bladder	Y	Y	3.235294118	0.79135309	10161	7.326488706	1	MS2b2.2	Basal/SCC-like	III
High	-1.675950649	SAMe07c4560772d	PD	SD/PD	IC0	IC0	TC0	desert	5	F	OTHER	Y	1	NEVER	Visceral	more than 2 years	ureter	Y	Y	0.549019608	1.283894423	10353	2.102669405	0	MS1b	UroA	I
High	3.822893281	SAMe0c49ea0df5d	SD	SD/PD	IC1	IC1	TC0	excluded	2	F	WHITE	N	1	PREVIOUS	Visceral	(less than) 1 year	bladder	N	NA	NA	0.911800848	10016	4.13963039	1	MS2b2.1	UroB	III
High	1.327300204	SAMe1eb5d988760	CR	CR/PR	IC2	IC2+	TC0	inflamed	14	M	WHITE	N	0	PREVIOUS	Liver	1-2 years	bladder	Y	Y	2.274509804	1.206479374	10117	21.05954825	0	MS2b1	Infiltrated	I
High	6.011946699	SAMe3210d3632b4	PD	SD/PD	IC2	IC2+	TC2+	inflamed	17	F	WHITE	Y	1	NEVER	LN Only	(less than) 1 year	NA	Y	N	0.862745098	1.180234346	10268	2.168377823	1	MS2b2.2	Basal/SCC-like	III
High	-2.244825363	SAMe3d4266775a9	PD	SD/PD	IC0	IC0	TC0	NA	NA	M	WHITE	Y	0	PREVIOUS	Visceral	1-2 years	bladder	Y	Y	NA	0.933748441	10366	13.99589322	0	MS1b	UroA	I
High	5.897386482	SAMe41b1e773582	PD	SD/PD	IC1	IC1	TC0	excluded	6	M	WHITE	N	1	NEVER	NA	(less than) 1 year	bladder	Y	Y	0.470588235	1.404801076	10184	0.854209446	1	MS2b2.2	Basal/SCC-like	III
High	-1.863916473	SAMe50d15fde368	PR	CR/PR	IC1	IC1	TC0	desert	9	F	WHITE	Y	1	PREVIOUS	Visceral	1-2 years	bladder	Y	Y	2.176470588	1.700651269	10343	18.89117043	0	MS1b	UroA	I
High	4.893171366	SAMe56c96c51190	PD	SD/PD	IC1	IC1	TC2+	excluded	5	F	WHITE	N	2	NEVER	Liver	(less than) 1 year	kidney	N	NA	0.098039216	0.809542039	10055	9.757700205	1	MS2b1	Infiltrated	III
High	5.233063708	SAMe5bc41772bc9	PD	SD/PD	IC1	IC1	TC0	excluded	5	M	WHITE	N	1	PREVIOUS	Liver	(less than) 1 year	liver	Y	N	0.274509804	1.2326172	10076	6.110882957	1	MS2b2.1	UroB	I
Low	-4.252565598	SAMe712352fb82a	PR	CR/PR	IC0	IC0	TC0	desert	NA	M	WHITE	N	0	PREVIOUS	NA	(less than) 1 year	bladder	Y	Y	NA	1.640790395	10130	22.11088296	0	MS2a1	Genomically unstable	II
Low	-3.075874503	SAMe7bcab05402e	SD	SD/PD	IC0	IC0	TC0	NA	NA	M	WHITE	N	1	PREVIOUS	Visceral	1-2 years	kidney	Y	N	NA	1.490690144	10247	7.917864476	1	MS2b1	Infiltrated	I
High	4.677623783	SAMe7bf6c015192	PD	SD/PD	IC2	IC2+	TC0	inflamed	7	M	WHITE	N	1	PREVIOUS	Visceral	(less than) 1 year	kidney	N	NA	1.37254902	1.208820242	10222	3.121149897	1	MS2b2.1	UroB	III
High	6.75353436	SAMe7e4f7c076a7	PD	SD/PD	IC2	IC2+	TC2+	inflamed	1	M	WHITE	N	1	PREVIOUS	Visceral	(less than) 1 year	bladder	N	NA	0.196078431	0.818855805	10036	1.971252567	1	MS2b2.2	Basal/SCC-like	IV
Low	-2.996442913	SAMe9475f77504b	SD	SD/PD	IC1	IC1	TC0	excluded	NA	M	WHITE	N	0	NEVER	Liver	1-2 years	bladder	Y	Y	NA	0.721468783	10313	18.66119097	0	MS2b1	Infiltrated	IV
High	-0.887223507	SAMe94c30c30616	SD	SD/PD	IC1	IC1	TC0	excluded	6	M	WHITE	N	1	PREVIOUS	Visceral	more than 2 years	bladder	Y	Y	1.019607843	1.154243511	10195	15.37577002	1	MS2a2	Genomically unstable	I
High	-0.064988304	SAMe97af0feefdf	PD	SD/PD	IC1	IC1	TC0	excluded	3	F	WHITE	N	0	PREVIOUS	Visceral	(less than) 1 year	bladder	Y	N	0.705882353	1.40309149	10116	11.10472279	1	MS1a	UroA	I
High	-0.199085806	SAMe9ae8beb82fa	PD	SD/PD	IC1	IC1	TC0	desert	7	M	WHITE	N	1	PREVIOUS	NA	(less than) 1 year	bladder	N	NA	1.333333333	1.498894356	10317	5.486652977	1	MS2b1	Infiltrated	III
High	3.035863601	SAMeaa477a5384b	CR	CR/PR	IC2	IC2+	TC0	inflamed	14	M	WHITE	N	0	PREVIOUS	NA	more than 2 years	bladder	Y	Y	2.764705882	1.119914126	10233	21.58521561	0	MS2b2.1	UroB	I
High	-1.211068005	SAMeb29625f76a5	PD	SD/PD	IC1	IC1	TC0	excluded	2	M	WHITE	N	1	PREVIOUS	Visceral	1-2 years	kidney	Y	Y	0.058823529	1.336058171	10325	3.121149897	1	MS1b	UroA	I
High	-2.404742641	SAMeb587a68006b	SD	SD/PD	IC1	IC1	TC0	NA	NA	M	WHITE	Y	1	PREVIOUS	LN Only	1-2 years	bladder	N	NA	NA	1.280313412	10297	20.69815195	0	MS2b1	Infiltrated	II
High	-1.613225473	SAMee3844cc0b9f	PD	SD/PD	IC0	IC0	TC0	NA	NA	M	WHITE	Y	1	PREVIOUS	Visceral	(less than) 1 year	lymph node	Y	N	NA	0.891881542	10143	3.219712526	1	MS2b1	Infiltrated	I
High	-1.260379602	SAMef0e3d2415fd	SD	SD/PD	IC2	IC2+	TC2+	inflamed	1	M	WHITE	N	0	PREVIOUS	Visceral	(less than) 1 year	lung	N	NA	0.039215686	0.481345332	10154	10.11909651	1	MS2b1	Infiltrated	IV
High	0.555177935	SAMeff2ce356ccb	PD	SD/PD	IC0	IC0	TC0	desert	14	M	WHITE	Y	0	NEVER	Visceral	more than 2 years	ureter	Y	Y	NA	1.077782159	10374	8.082135524	1	MS1b	UroA	I
High	-2.452954095	SAMf20b827dca51	PD	SD/PD	IC2	IC2+	TC0	inflamed	14	M	WHITE	N	0	NEVER	LN Only	(less than) 1 year	kidney	Y	N	1.098039216	0.811141458	10258	4.369609856	1	MS2b1	Infiltrated	II
High	1.532119586	SAMf275eb859a39	PR	CR/PR	IC1	IC1	TC0	excluded	9	M	BLACK OR AFRICAN AMERICAN	Y	0	PREVIOUS	Visceral	1-2 years	bladder	Y	Y	NA	1.483442165	10150	24.47638604	0	MS1a	UroA	I
High	-1.195718339	SAMf28c01545593	SD	SD/PD	IC1	IC1	TC0	desert	8	M	WHITE	Y	0	PREVIOUS	Visceral	more than 2 years	bladder	Y	Y	NA	1.011958647	10315	6.406570842	1	MS1b	UroA	I
High	3.919771695	SAMf2aae1443f67	PD	SD/PD	IC1	IC1	TC0	desert	7	F	WHITE	N	0	NEVER	Visceral	1-2 years	bladder	Y	Y	0.803921569	1.456729392	10253	10.34907598	1	MS1b	UroA	III
High	1.210180202	SAMf2ce197162ce	NE	NA	IC1	IC1	TC1	NA	3	M	WHITE	N	0	NEVER	Liver	1-2 years	ureter	Y	Y	0.568627451	1.361761915	10255	1.577002053	1	MS2a2	Genomically unstable	IV
Low	-2.850390875	SAMf3a9bce50099	PD	SD/PD	IC2	IC2+	TC0	excluded	4	F	ASIAN	N	1	PREVIOUS	LN Only	(less than) 1 year	kidney	Y	Y	NA	1.05342669	10182	2.102669405	0	MS2b1	Infiltrated	II
High	-2.577732581	SAMf82bbdc267c8	PD	SD/PD	IC0	IC0	TC0	desert	7	M	WHITE	N	0	CURRENT	Visceral	1-2 years	kidney	Y	Y	0.529411765	1.171807358	10361	3.121149897	1	MS1b	UroA	I
High	-0.624291744	SAMfb7aec7cb0e2	PR	CR/PR	IC2	IC2+	TC2+	inflamed	NA	M	WHITE	N	1	PREVIOUS	NA	(less than) 1 year	bladder	Y	Y	5.921568627	1.602437151	10265	22.53798768	0	MS2b2.2	Basal/SCC-like	IV
High	-1.486323504	SAMfd947610629d	PD	SD/PD	IC0	IC0	TC0	desert	5	M	WHITE	N	0	PREVIOUS	Visceral	1-2 years	bladder	Y	N	NA	0.753905882	10249	9.034907598	1	MS2b1	Infiltrated	I
High	-2.368661851	SAMfddc359e862b	NE	NA	IC0	IC0	TC0	excluded	NA	F	WHITE	Y	1	PREVIOUS	NA	1-2 years	bladder	Y	Y	NA	1.3400734	10256	1.938398357	1	MS2b1	Infiltrated	II
High	2.447284626	SAMfed609955db9	PD	SD/PD	IC2	IC2+	TC2+	desert	7	F	WHITE	N	0	NEVER	Visceral	(less than) 1 year	bladder	Y	Y	0.352941176	1.041291923	10151	20.56673511	0	MS1b	UroA	I
High	0.163303905	SAMff41c4e8c08f	NE	NA	IC0	IC0	TC0	excluded	14	M	WHITE	N	0	PREVIOUS	Visceral	(less than) 1 year	bladder	Y	Y	NA	1.87245433	10200	2.464065708	1	MS1a	UroA	I
High	-0.795165159	SAMffa5c7cad0e5	PR	CR/PR	IC1	IC1	TC0	desert	10	M	WHITE	N	1	PREVIOUS	Visceral	(less than) 1 year	other	Y	NA	NA	0.837550053	10364	15.54004107	1	MS2b1	Infiltrated	IV
